# Supplementary material for: Annual Migration of Cabbage Moth, Mamestra brassicae L. (Lepidoptera: Noctuidae), over the Sea in Northern China
Source: PLoS One. 2015 Jul 15;10(7):e0132904. doi: 10.1371/journal.pone.0132904 (PMC4503451; doi:10.1371/journal.pone.0132904)
Supplement: S1 Dataset — (XLSX) [file pone.0132904.s001.xlsx]

## Sheet: Original data
Population dynamics
Date\Year	Mamestra brassicae L.													♀: female	♂: male
	2003	2004	2005	2006	2007	2008	2009	2010	2011	2012	2013	2014
2012-04-01
2012-04-02												0
2012-04-03										0	0	0
2012-04-04										0	0	0
2012-04-05										0	0
2012-04-06										0
2012-04-07										0		0
2012-04-08										0	0	0
2012-04-09										0	0	0
2012-04-10											0	1
2012-04-11										0	0	0
2012-04-12										0	0	0
2012-04-13										0		0
2012-04-14										0		0
2012-04-15										0		0
2012-04-16										0	0	0
2012-04-17											0	0
2012-04-18										0	0
2012-04-19										0	0	0
2012-04-20					0					0		1
2012-04-21					0					0	0	1
2012-04-22					0					0	0	4
2012-04-23					0					0	0	0
2012-04-24					0					0	0	0
2012-04-25					0							5
2012-04-26					0				0	0		0
2012-04-27					0				0	0	0	0
2012-04-28					0		1		0		0	7
2012-04-29					0		0		0	0	0	13
2012-04-30					0		0			0	0	7
2012-05-01					0		0			0	0	11
2012-05-02					0		0	0	4	0	0	2
2012-05-03					0		1	0	2	1		0
2012-05-04					26		0	0		3	0	3
2012-05-05					0		2	0		0	0
2012-05-06					3		0	0	4	3	1	4
2012-05-07					0	1	2	0	9	5	0	0
2012-05-08			6	0	0	0	0	2	0	4	3	1
2012-05-09	0		1	0	0	7	0	0	0	8		0
2012-05-10	0		0	0	0	5	0	0	0	10		1
2012-05-11	0		0	0	22	0	0	0	2	10	0
2012-05-12	0		0	0	5	0	7	0		0	6	0
2012-05-13	0	13	3	0	0	0	7	5		17		0
2012-05-14	0	22	4	0	13	9	4	4	0	0	4	0
2012-05-15	0	37	2	0	0	7	15	23	0	12	1	2
2012-05-16	0	0	0	0	5	6	4	0	0	13	1	2
2012-05-17	0	17	0	12	0	13	0	0	0	17	6	3
2012-05-18	0	3	0	30	0	1	3	0	50	27	2	12
2012-05-19	0	0	1	39	7	2	18	0	7	37	6	1
2012-05-20	0	12	7	4	35	0	4	27		22	2	14
2012-05-21	0	19	0	3	7	6	7	65	2	174	2	20
2012-05-22	0	3	1	5	2	13	0	25	16	12	3	18
2012-05-23	0	20	2	38	0	12	19	9	45	27	2	12
2012-05-24	0	0	0	16	1	19	22	0	53	25	2	16
2012-05-25	0	14	0	3	0	35	16	6	19	14	3	0
2012-05-26	0	3	4	17	2	6	27	6	18	2		1
2012-05-27	0	0	5	9	2	25	11	39	24	17		7
2012-05-28	0	6	3	7	0	21	49	0	57	14	6	2
2012-05-29	0	8	0	39	5		26	0	30	15	3	7
2012-05-30	0	2	2	75	24	34	0	16		11	11	6
2012-05-31	0	0	0	68	84	0	25	27	12	4	6	26
2012-06-01	0	1	6	11	2	0	8	38		0	9	0
2012-06-02	0	2	0	13	7	0	0	7		20	8	13
2012-06-03	0	4	4	20	23	18	6	16	47	0	10	8
2012-06-04	0	3	6	44	46	11	12	62	32	0	12	6
2012-06-05	0	7	10	31	123	21	0	56	80	22	10	1
2012-06-06	0	7	9	12	81	3	18	113	31	31	10	5
2012-06-07	0	7	4	14	40	39	3	69	27	8	8	0
2012-06-08		7	4	12	23	14	0	53	16	38	14	5
2012-06-09		2	14	0	26	25	2	97	42	0	2	4
2012-06-10	0	5	21	2	56	4	2	0	0	23	1	4
2012-06-11	0		11	0	34	14	4	15	5	3	2	0
2012-06-12	0	6	15	1	18	5	10	55	3	11	22	0
2012-06-13	0	5		1	3	3	11	14	7	2	24	0
2012-06-14	0	12	7	30	13	0	23	73	7		24	0
2012-06-15	0	0	2	35	4	9	32	62	4	0	12	10
2012-06-16	0	0	4	12	30	22		32	34	10	22	20
2012-06-17	0	1		39	20	0	8	36	97	13	17	2
2012-06-18	0	1	0	68	11	6	2	28	94	23	13	7
2012-06-19	0	1	0	0	44	2	6	12	55	12	14	15
2012-06-20	0	3	0	28	36	12	8	9	14	17	3	8
2012-06-21	0	0	3	10	8	6	11	42	26	23	6	12
2012-06-22		0	0	0	6	5	6	4		0	11	5
2012-06-23		2	5	19	14	8	13	4	7	10	35	6
2012-06-24		1	17	17	3	18	0	6	20	1	26	8
2012-06-25	0	0	11	12	1	9	9	2	5	5	11	4
2012-06-26	0	0	0	32	5	18	2	3	0	1	5	3
2012-06-27	0	2	0	26	0	8	8	27	14	0	16	4
2012-06-28	0	0	6	11	0	27	11	13	20	2	20	10
2012-06-29	0	0	9	1	2	26	9	8	8		8	15
2012-06-30	33	0	4	7	0	14	9	7	6	0	3
2012-07-01	0	0	2	3	5		4	15		2	4	18
2012-07-02	0	8	8	5	3	18	2	23	10	0	15	4
2012-07-03	0	7	0	9	15	56	0	8	5	6	17	2
2012-07-04	0	0	6	6	25	25	1	8	12	16	15	9
2012-07-05	0	0	9	0	19		3	5	19		22	0
2012-07-06	0	0	11	7	23	73	0	6	24	3	12	4
2012-07-07	0	2	11	2	15	96	4	5	48	11	5	0
2012-07-08	0	3	22	7	14	114	2	8	5	10	4	2
2012-07-09	0	0	12	15	23	136	2	17	26	8		1
2012-07-10	0	44	3	3	6	57	8	35	25	8		0
2012-07-11	0		0	15	23	46	3	16	2	32	11	1
2012-07-12	0	29	10	15	33	27	8	40	22	28	13	1
2012-07-13	0	0	13	2	64	7	0	38	0	8	24	0
2012-07-14	0	8	40	0	97	36	7	52	6	30	12	2
2012-07-15	0	22	23	45	95		25	101	16	58	16	4
2012-07-16	0	31	62	1	161	34	50	113	3	11	21	13
2012-07-17	0		20	13	328	110	0	6	24	57	22	8
2012-07-18	0	20	21	15	151	71	5	142	8	96	15	7
2012-07-19	61	13	22	80	201	175	9	0	69	74	31	10
2012-07-20	0	27	14	25	339	320	63	0	26	129	7	6
2012-07-21	141	8	28	19	80	125	2	105	58	30	9	0
2012-07-22	0	5	26	15	236	500	2	144	87		112	8
2012-07-23	57		78	107	263	218	0	232	40	54	5	11
2012-07-24	0	40		73	463	188	31	71	72	55	39	0
2012-07-25	49	18		29	201	159	37	7	0	7	0	0
2012-07-26	20		138	33	195	132	34	0	168	47	64	3
2012-07-27		38	117	80	150	154	22		73	10	9	6
2012-07-28	38	28	56	80	13	53	5		97	4	68	0
2012-07-29	44	4	172	155	46	224	4	85	117	0	81	2
2012-07-30	0	8	138	126	64	122	12	133	46	0	67	2
2012-07-31	0	14		10	17	14	7	0	113	1	114	3
2012-08-01	49	24	86	100	19	0	4	0	131		78	2
2012-08-02	6	34	32	94	22	40	3	158	76	11	130	0
2012-08-03	34	14	102	26	34	159	5	238	25	0	72	4
2012-08-04	0	9	39	16	43	128	1	161	45	12	45	0
2012-08-05		12	33	21	44	87	6	73	35	8	110	0
2012-08-06	6	11	31	6	33	59	3	142		9	75	2
2012-08-07	0	10		2		51	3	91		8	9	0
2012-08-08	0	18		3	36	31	1	78	0	7	17	3
2012-08-09	0	11	43	6	20	144	0	174	13	11	27	0
2012-08-10	0	18	2	11	35	21	4	113	18	10	48	2
2012-08-11	0	2	84	6		5	1	44	16	11	17
2012-08-12	0		10	3		38	0	111	0		21	0
2012-08-13	0	24	34	8	7	29	5	35	4	12	8	6
2012-08-14	0	5	16	12	3	27	3	21	4	0	8	0
2012-08-15	0	14	16	7	3	5	0	69	0	14	3	12
2012-08-16	0	9	37	3	21	6	9	24	2	17	1	2
2012-08-17	0	21		3	8	0		14	7	37	6	0
2012-08-18	0	0	0	2	5	15	3	8	10	10	1	4
2012-08-19	0	9	0	9	9	6	1	119	2	23	0	8
2012-08-20	0	51	5	3	11	26	9	25	5	29	0	7
2012-08-21	0	6	9	29	5		9	0	4	0	0	4
2012-08-22	0	14	10	27	22	62	12		11	8	0	3
2012-08-23	0	9	49	38	9	67	11	10	10	8	3	6
2012-08-24	0	8	34	61	9	86	0	60	20	5	0	8
2012-08-25	78	16	31	13	23	50	57	39	5	8	1	6
2012-08-26	68	0	74	47	33	51	45	24	9		0	0
2012-08-27	54	0	74	42	0	52	14	0	0	16	3	12
2012-08-28	0	0	130	53	6	71	63		26	0		5
2012-08-29	0	1	72	33	6	41	31	59	10	0		9
2012-08-30	36	2	76	41	1	48	16	142	5	0	1	3
2012-08-31	0	2	79	103	4		10	166	20	9	1
2012-09-01	18	3		49	34	36	3	0	0	2	6
2012-09-02	64	29	44	64	41	31	24	152	8	9	3	0
2012-09-03	0		29	122	4	62	55	123	6	0	3	18
2012-09-04	0	19	43		9	12	43	175	0	2	9	4
2012-09-05	0	12	29	26	25	36	82	43	4	0	0	7
2012-09-06	0	13	66	3	20	50	0	36	0	0	6	0
2012-09-07	0		59	59	46	31	7	0	0	0	2	10
2012-09-08	5	57	43		23	12	8	90	60	1	8	0
2012-09-09	0	90	39		12	1	8	111	6	0	0	5
2012-09-10	0	66		34	16	11	13	14	6	0	6	18
2012-09-11	0	26	1	95		2	12	41	6	2	2	3
2012-09-12	0	25	2	58	15	2	125	16	8	1	0	0
2012-09-13	1	55		32	9	0	93	10	1	2	6	0
2012-09-14	0		20	38	4	1	24	5	0	0	9	4
2012-09-15	3	2	43	19	3	1	43	0	2		0	2
2012-09-16	1		17	19	1	4	36	4	0		5	6
2012-09-17	0		3	31	1	47	21	0	0		4	8
2012-09-18	0	38	70	22	2	21	78	0	0	0	0	0
2012-09-19	0	63	38	56	0	9	27	0	10	0	0	5
2012-09-20	0		8	43	0	2	34	0	6	0	8	1
2012-09-21	0	43	0	22	14	6	63	0	3	0	1	5
2012-09-22	0	5	12	29	15	0	17	0	0	0	1	3
2012-09-23	0	0	22	21	22	0	20	0	7	0		0
2012-09-24	0	1	11	8	5	0	43	0	7	0		0
2012-09-25		1	15	10	2	0		0	4	0
2012-09-26		0	13	12	2	0	4	0	0	0	0
2012-09-27		1	0	10	6	0	0	0	0	0	0	3
2012-09-28		0	0	14	0	11	3	0	0		0	0
2012-09-29		0		8	17	3	2	4	0	0	0	6
2012-09-30		0	0	4	43	13	25	0	0	0	0	0
2012-10-01		0	9	2	0	1	0	0	0	0	0	9
2012-10-02		0	0	0	32	6	0	0	0	0	0	4
2012-10-03		6	26	0	20		0	0	0	0	0	6
2012-10-04		5	40	1	4	1	0	0	0	0	0	0
2012-10-05		0	8	0	0	0		0	0	0	0	3
2012-10-06		0	10	0	0	0		0	0	0	0
2012-10-07		0		0	0	0		1	0	0	0
2012-10-08		1	8	2	0	0		0	0	0		1
2012-10-09		1	0	0	11	0		0	0			0
2012-10-10		3	0	0	2	0		0	0	1	0	0
2012-10-11		1	0	0	5	0		0	0	0	0	7
2012-10-12		0		2	4	0		0	0	0	0	1
2012-10-13				0	0	0		2	0	0	0	0
2012-10-14				0	0	0		0	0	0	0	0
2012-10-15		2		0	0	0		0	0		0	0
2012-10-16		2		1	2	0		0	0		0	2
2012-10-17		0		1	0			0	0		0	0
2012-10-18		0		0	0			0	0
2012-10-19		0		0	0			0	0	1
2012-10-20		1		0	0			0	0	0		0
2012-10-21		0		0					0	0		0
2012-10-22		0		0					0		0	0
2012-10-23		0		0					0		0	0
2012-10-24									0	0	0	0
2012-10-25									0	0	0	0
2012-10-26									0	0	0	0
2012-10-27									0	0	0	0
2012-10-28									0	0	0
2012-10-29									0	0	0
2012-10-30									0	0	0	0
2012-10-31
Ovarian dissection
2010	Sum	♀	♂	♀10	♀11	♀20	♀21	♀22	♀30	♀31	♀32	♀33	♀40	♀41	♀42	♀43	♀44	♀51	♀52	♀53	♀54	♀61	♀62	♀63	♀64	♀65
2010-04-01
2010-04-02
2010-04-03
2010-04-04
2010-04-05
2010-04-06
2010-04-07
2010-04-08
2010-04-09
2010-04-10
2010-04-11
2010-04-12
2010-04-13
2010-04-14
2010-04-15
2010-04-16
2010-04-17
2010-04-18
2010-04-19
2010-04-20
2010-04-21
2010-04-22
2010-04-23
2010-04-24
2010-04-25
2010-04-26
2010-04-27
2010-04-28
2010-04-29
2010-04-30
2010-05-01
2010-05-02	0	0	0	0	0	0	0	0	0	0	0	0	0	0	0	0	0	0	0	0	0	0	0	0	0	0
2010-05-03	0	0	0	0	0	0	0	0	0	0	0	0	0	0	0	0	0	0	0	0	0	0	0	0	0	0
2010-05-04	0	0	0	0	0	0	0	0	0	0	0	0	0	0	0	0	0	0	0	0	0	0	0	0	0	0
2010-05-05	0	0	0	0	0	0	0	0	0	0	0	0	0	0	0	0	0	0	0	0	0	0	0	0	0	0
2010-05-06	0	0	0	0	0	0	0	0	0	0	0	0	0	0	0	0	0	0	0	0	0	0	0	0	0	0
2010-05-07	0	0	0	0	0	0	0	0	0	0	0	0	0	0	0	0	0	0	0	0	0	0	0	0	0	0
2010-05-08	2	2	0	0	0	0	0	0	0	0	1	0	0	0	1	0	0	0	0	0	0	0	0	0	0	0
2010-05-09	0	0	0	0	0	0	0	0	0	0	0	0	0	0	0	0	0	0	0	0	0	0	0	0	0	0
2010-05-10	0	0	0	0	0	0	0	0	0	0	0	0	0	0	0	0	0	0	0	0	0	0	0	0	0	0
2010-05-11	0	0	0	0	0	0	0	0	0	0	0	0	0	0	0	0	0	0	0	0	0	0	0	0	0	0
2010-05-12	0	0	0	0	0	0	0	0	0	0	0	0	0	0	0	0	0	0	0	0	0	0	0	0	0	0
2010-05-13	5	4	1	0	0	0	1	0	0	1	1	0	0	0	0	1	0	0	0	0	0	0	0	0	0	0
2010-05-14	4	4	0	0	0	0	0	0	0	1	2	0	0	0	1	0	0	0	0	0	0	0	0	0	0	0
2010-05-15	23	18	5	2	0	0	4	0	0	3	4	1	0	0	2	1	1	0	0	0	0	0	0	0	0	0
2010-05-16	0	0	0	0	0	0	0	0	0	0	0	0	0	0	0	0	0	0	0	0	0	0	0	0	0	0
2010-05-17	0	0	0	0	0	0	0	0	0	0	0	0	0	0	0	0	0	0	0	0	0	0	0	0	0	0
2010-05-18	0	0	0	0	0	0	0	0	0	0	0	0	0	0	0	0	0	0	0	0	0	0	0	0	0	0
2010-05-19	0	0	0	0	0	0	0	0	0	0	0	0	0	0	0	0	0	0	0	0	0	0	0	0	0	0
2010-05-20	27	23	4	3	0	1	2	0	0	1	4	5	0	1	2	1	0	0	0	0	0	0	0	0	0	0
2010-05-21	65	46	19	2	0	0	3	4	0	5	2	0	0	0	2	2	0	0	0	0	0	0	0	0	0	0
2010-05-22	25	21	4	0	0	0	5	1	0	4	5	1	0	0	3	0	0	0	0	0	1	0	0	0	0	0
2010-05-23	9	8	1	1	0	0	1	0	0	0	4	1	0	0	1	0	0	0	0	0	0	0	0	0	0	0
2010-05-24	0	0	0	0	0	0	0	0	0	0	0	0	0	0	0	0	0	0	0	0	0	0	0	0	0	0
2010-05-25	6	4	2	0	0	0	0	0	0	0	2	2	0	0	0	0	0	0	0	0	0	0	0	0	0	0
2010-05-26	6	3	3	0	0	0	0	0	0	1	1	1	0	0	0	0	0	0	0	0	0	0	0	0	0	0
2010-05-27	39	18	21	4	0	2	0	0	0	4	5	1	0	0	0	1	1	0	0	0	0	0	0	0	0	0
2010-05-28	0	0	0	0	0	0	0	0	0	0	0	0	0	0	0	0	0	0	0	0	0	0	0	0	0	0
2010-05-29	0	0	0	0	0	0	0	0	0	0	0	0	0	0	0	0	0	0	0	0	0	0	0	0	0	0
2010-05-30	16	11	5	0	0	0	1	2	0	0	6	2	0	0	0	0	0	0	0	0	0	0	0	0	0	0
2010-05-31	27	22	5	5	0	4	0	0	0	4	2	3	0	0	0	1	1	0	0	0	0	0	0	0	0	0
2010-06-01	38	27	11	1	1	2	1	0	0	3	2	4	0	0	3	0	2	0	0	0	1	0	0	0	0	0
2010-06-02	7	4	3	2	0	0	0	0	0	0	2	0	0	0	0	0	0	0	0	0	0	0	0	0	0	0
2010-06-03	16	12	4	0	0	0	0	0	0	4	6	1	0	0	0	1	0	0	0	0	0	0	0	0	0	0
2010-06-04	62	43	19	4	0	0	0	6	0	0	4	5	0	0	0	0	1	0	0	0	0	0	0	0	0	0
2010-06-05	56	41	15	0	0	0	0	0	0	4	7	5	0	1	3	0	0	0	0	0	0	0	0	0	0	0
2010-06-06	113	72	41	0	0	0	0	0	0	0	12	4	0	0	1	1	1	0	0	1	0	0	0	0	0	0
2010-06-07	69	52	17	6	0	0	3	1	0	4	6	0	0	0	0	0	0	0	0	0	0	0	0	0	0	0
2010-06-08	53	39	14	7	2	4	1	2	1	2	0	1	0	0	0	0	0	0	0	0	0	0	0	0	0	0
2010-06-09	97	72	25	0	0	0	0	0	0	12	7	0	0	0	0	1	0	0	0	0	0	0	0	0	0	0
2010-06-10	0	0	0	0	0	0	0	0	0	0	0	0	0	0	0	0	0	0	0	0	0	0	0	0	0	0
2010-06-11	15	9	6	3	0	0	0	0	0	1	4	1	0	0	0	0	0	0	0	0	0	0	0	0	0	0
2010-06-12	55	38	17	0	0	0	0	0	0	6	7	4	0	0	2	1	0	0	0	0	0	0	0	0	0	0
2010-06-13	14	12	2	1	0	0	1	0	0	4	5	0	0	0	0	1	0	0	0	0	0	0	0	0	0	0
2010-06-14	73	63	10	0	0	0	0	0	3	6	5	1	0	0	3	1	1	0	0	0	0	0	0	0	0	0
2010-06-15	62	46	16	2	0	0	1	0	0	7	8	0	0	0	1	1	0	0	0	0	0	0	0	0	0	0
2010-06-16	32	19	13	3	0	0	2	0	0	1	4	6	0	1	1	0	1	0	0	0	0	0	0	0	0	0
2010-06-17	36	24	12	1	1	2	1	1	0	4	2	3	0	2	1	0	2	0	0	0	0	0	0	0	0	0
2010-06-18	28	19	9	6	0	0	4	1	2	3	2	1	0	0	0	0	0	0	0	0	0	0	0	0	0	0
2010-06-19	12	6	6	0	0	0	0	0	0	4	0	0	0	0	2	0	0	0	0	0	0	0	0	0	0	0
2010-06-20	9	4	5	0	0	0	1	1	0	0	2	0	0	0	0	0	0	0	0	0	0	0	0	0	0	0
2010-06-21	42	27	15	4	0	0	3	0	0	5	4	2	0	0	2	0	0	0	0	0	0	0	0	0	0	0
2010-06-22	4	2	2	0	0	0	0	0	0	0	1	1	0	0	0	0	0	0	0	0	0	0	0	0	0	0
2010-06-23	4	4	0	0	0	0	0	0	0	2	1	0	0	0	1	0	0	0	0	0	0	0	0	0	0	0
2010-06-24	6	5	1	0	0	0	0	0	0	0	3	1	0	0	0	1	0	0	0	0	0	0	0	0	0	0
2010-06-25	2	2	0	0	0	0	0	0	1	1	0	0	0	0	0	0	0	0	0	0	0	0	0	0	0	0
2010-06-26	3	2	1	2	0	0	0	0	0	0	0	0	0	0	0	0	0	0	0	0	0	0	0	0	0	0
2010-06-27	27	19	8	4	0	0	2	1	0	4	3	1	0	1	2	0	1	0	0	0	0	0	0	0	0	0
2010-06-28	13	12	1	0	0	0	0	0	0	1	2	3	0	0	0	4	0	0	0	1	1	0	0	0	0	0
2010-06-29	8	6	2	0	0	0	0	1	0	2	1	0	0	1	1	0	0	0	0	0	0	0	0	0	0	0
2010-06-30	7	4	3	4	0	0	0	0	0	0	0	0	0	0	0	0	0	0	0	0	0	0	0	0	0	0
2010-07-01	15	8	7	1	0	0	2	0	0	0	3	2	0	0	0	0	0	0	0	0	0	0	0	0	0	0
2010-07-02	23	15	8	3	0	0	1	1	0	1	4	1	0	1	1	1	1	0	0	0	0	0	0	0	0	0
2010-07-03	8	6	2	2	0	0	0	0	0	0	2	1	0	0	1	0	0	0	0	0	0	0	0	0	0	0
2010-07-04	8	5	3	0	0	0	0	0	0	0	3	0	0	0	1	1	0	0	0	0	0	0	0	0	0	0
2010-07-05	5	4	1	1	0	0	0	0	0	1	2	0	0	0	0	0	0	0	0	0	0	0	0	0	0	0
2010-07-06	6	6	0	0	0	0	1	0	0	4	0	0	0	0	0	0	1	0	0	0	0	0	0	0	0	0
2010-07-07	5	3	2	0	0	0	1	0	0	1	1	0	0	0	0	0	0	0	0	0	0	0	0	0	0	0
2010-07-08	8	5	3	0	0	0	0	1	0	3	0	1	0	0	0	0	0	0	0	0	0	0	0	0	0	0
2010-07-09	17	12	5	0	0	0	0	0	0	4	5	1	0	0	1	1	0	0	0	0	0	0	0	0	0	0
2010-07-10	35	24	11	4	1	0	0	0	0	2	3	6	0	0	2	1	0	0	0	1	0	0	0	0	0	0
2010-07-11	16	11	5	0	0	0	1	1	0	2	4	1	0	0	1	0	0	0	0	0	1	0	0	0	0	0
2010-07-12	40	27	13	3	0	0	0	0	0	6	7	4	0	0	0	0	0	0	0	0	0	0	0	0	0	0
2010-07-13	38	14	24	1	0	0	0	0	0	2	6	3	0	0	0	1	1	0	0	0	0	0	0	0	0	0
2010-07-14	52	36	16	2	0	0	0	3	0	4	5	0	0	0	2	3	0	0	0	0	1	0	0	0	0	0
2010-07-15	101	64	37	8	0	4	0	0	2	4	0	2	0	0	0	0	0	0	0	0	0	0	0	0	0	0
2010-07-16	113	59	54	0	0	0	1	0	4	9	4	2	0	0	0	0	0	0	0	0	0	0	0	0	0	0
2010-07-17	6	3	3	0	0	0	0	0	0	0	0	3	0	0	0	0	0	0	0	0	0	0	0	0	0	0
2010-07-18	142	93	49	5	0	0	4	3	0	0	5	1	0	0	0	1	0	0	0	1	0	0	0	0	0	0
2010-07-19	0	0	0	0	0	0	0	0	0	0	0	0	0	0	0	0	0	0	0	0	0	0	0	0	0	0
2010-07-20	0	0	0	0	0	0	0	0	0	0	0	0	0	0	0	0	0	0	0	0	0	0	0	0	0	0
2010-07-21	105	56	49	6	0	1	1	0	0	4	5	3	0	0	0	0	0	0	0	0	0	0	0	0	0	0
2010-07-22	144	81	63	1	0	6	5	0	0	4	2	0	0	0	1	1	0	0	0	0	0	0	0	0	0	0
2010-07-23	232	149	83	0	0	0	0	1	0	13	5	0	0	0	0	0	1	0	0	0	0	0	0	0	0	0
2010-07-24	71	42	29	2	0	0	3	0	0	5	7	1	0	0	1	1	0	0	0	0	0	0	0	0	0	0
2010-07-25	7	4	3	1	0	0	0	0	0	0	2	0	0	0	1	0	0	0	0	0	0	0	0	0	0	0
2010-07-26	0	0	0	0	0	0	0	0	0	0	0	0	0	0	0	0	0	0	0	0	0	0	0	0	0	0
2010-07-29	85	53	32	5	0	1	0	3	0	5	4	2	0	0	0	0	0	0	0	0	0	0	0	0	0	0
2010-07-30	133	76	57	1	0	0	0	0	0	13	6	0	0	0	0	0	0	0	0	0	0	0	0	0	0	0
2010-07-31	0	0	0	0	0	0	0	0	0	0	0	0	0	0	0	0	0	0	0	0	0	0	0	0	0	0
2010-08-01	0	0	0	0	0	0	0	0	0	0	0	0	0	0	0	0	0	0	0	0	0	0	0	0	0	0
2010-08-02	158	96	62	8	0	0	2	1	4	4	0	1	0	0	0	0	0	0	0	0	0	0	0	0	0	0
2010-08-03	238	141	97	4	2	1	3	0	0	7	1	1	0	0	1	0	0	0	0	0	0	0	0	0	0	0
2010-08-04	161	83	78	2	0	3	1	2	0	4	3	1	0	2	0	2	0	0	0	0	0	0	0	0	0	0
2010-08-05	73	42	31	1	0	0	4	0	0	0	5	3	0	0	0	2	1	0	2	1	1	0	0	0	0	0
2010-08-06	142	91	51	6	0	1	4	0	0	5	4	0	0	0	0	0	0	0	0	0	0	0	0	0	0	0
2010-08-07	91	62	29	11	0	0	0	0	4	4	0	1	0	0	0	0	0	0	0	0	0	0	0	0	0	0
2010-08-08	78	45	33	0	0	0	6	1	1	7	2	3	0	0	0	0	0	0	0	0	0	0	0	0	0	0
2010-08-09	174	117	57	5	0	0	0	3	0	4	0	0	0	0	2	4	1	0	0	1	0	0	0	0	0	0
2010-08-10	113	56	57	3	1	4	1	0	2	1	4	1	0	0	1	2	0	0	0	0	0	0	0	0	0	0
2010-08-11	44	19	25	4	0	0	0	2	0	0	6	1	0	3	2	0	1	0	0	0	0	0	0	0	0	0
2010-08-12	111	64	47	3	0	0	1	0	0	2	2	5	0	0	4	1	0	0	1	1	0	0	0	0	0	0
2010-08-13	35	21	14	0	0	2	4	1	0	5	3	2	0	0	2	0	1	0	0	0	0	0	0	0	0	0
2010-08-14	21	16	5	4	0	0	4	2	0	1	3	0	0	0	0	1	0	0	0	0	1	0	0	0	0	0
2010-08-15	69	42	27	1	0	2	3	1	0	4	5	2	0	0	0	2	0	0	0	0	0	0	0	0	0	0
2010-08-16	24	18	6	5	0	4	0	0	0	3	4	0	0	0	1	1	0	0	0	0	0	0	0	0	0	0
2010-08-17	14	8	6	2	0	3	0	0	1	2	0	0	0	0	0	0	0	0	0	0	0	0	0	0	0	0
2010-08-18	8	4	4	4	0	0	0	0	0	0	0	0	0	0	0	0	0	0	0	0	0	0	0	0	0	0
2010-08-19	119	73	46	3	0	2	4	1	2	5	2	0	0	0	0	1	0	0	0	0	0	0	0	0	0	0
2010-08-20	25	15	10	4	0	2	0	0	3	3	3	0	0	0	0	0	0	0	0	0	0	0	0	0	0	0
2010-08-21	0	0	0	0	0	0	0	0	0	0	0	0	0	0	0	0	0	0	0	0	0	0	0	0	0	0
2010-08-23	10	4	6	1	0	1	0	0	2	0	0	0	0	0	0	0	0	0	0	0	0	0	0	0	0	0
2010-08-24	60	41	19	4	0	3	0	1	0	0	2	1	0	0	0	4	3	0	0	1	1	0	0	0	0	0
2010-08-25	39	23	16	3	2	0	0	4	0	4	3	1	0	0	0	2	0	0	0	0	1	0	0	0	0	0
2010-08-26	24	15	9	0	0	0	1	0	0	4	7	3	0	0	0	0	0	0	0	0	0	0	0	0	0	0
2010-08-27	0	0	0	0	0	0	0	0	0	0	0	0	0	0	0	0	0	0	0	0	0	0	0	0	0	0
2010-08-29	59	41	18	2	0	4	1	1	0	6	4	0	0	0	0	1	1	0	0	0	0	0	0	0	0	0
2010-08-30	142	69	73	7	0	2	0	0	4	0	5	0	0	0	0	1	1	0	0	0	0	0	0	0	0	0
2010-08-31	166	82	84	9	0	5	1	0	4	1	0	0	0	0	0	0	0	0	0	0	0	0	0	0	0	0
2010-09-01	0	0	0	0	0	0	0	0	0	0	0	0	0	0	0	0	0	0	0	0	0	0	0	0	0	0
2010-09-02	152	104	48	14	0	1	0	0	0	3	2	0	0	0	0	0	0	0	0	0	0	0	0	0	0	0
2010-09-03	123	71	52	11	0	4	2	3	0	0	0	0	0	0	0	0	0	0	0	0	0	0	0	0	0	0
2010-09-04	175	92	83	6	0	3	4	1	0	5	0	0	0	0	0	1	0	0	0	0	0	0	0	0	0	0
2010-09-05	43	28	15	4	0	1	5	0	2	4	4	0	0	0	0	0	0	0	0	0	0	0	0	0	0	0
2010-09-06	36	19	17	12	0	6	0	0	0	1	0	0	0	0	0	0	0	0	0	0	0	0	0	0	0	0
2010-09-07	0	0	0	0	0	0	0	0	0	0	0	0	0	0	0	0	0	0	0	0	0	0	0	0	0	0
2010-09-08	90	51	39	8	0	7	4	0	1	0	0	0	0	0	0	0	0	0	0	0	0	0	0	0	0	0
2010-09-09	111	72	39	13	0	4	0	0	2	1	0	0	0	0	0	0	0	0	0	0	0	0	0	0	0	0
2010-09-10	14	13	1	11	0	2	0	0	0	0	0	0	0	0	0	0	0	0	0	0	0	0	0	0	0	0
2010-09-11	41	32	9	13	0	3	1	0	2	0	1	0	0	0	0	0	0	0	0	0	0	0	0	0	0	0
2010-09-12	16	14	2	6	0	7	1	0	0	0	0	0	0	0	0	0	0	0	0	0	0	0	0	0	0	0
2010-09-13	10	8	2	5	0	1	1	0	0	1	0	0	0	0	0	0	0	0	0	0	0	0	0	0	0	0
2010-09-14	5	4	1	3	0	0	0	0	0	1	0	0	0	0	0	0	0	0	0	0	0	0	0	0	0	0
2010-09-15	0	0	0	0	0	0	0	0	0	0	0	0	0	0	0	0	0	0	0	0	0	0	0	0	0	0
2010-09-16	4	4	0	2	0	0	0	0	1	1	0	0	0	0	0	0	0	0	0	0	0	0	0	0	0	0
2010-09-17	0	0	0	0	0	0	0	0	0	0	0	0	0	0	0	0	0	0	0	0	0	0	0	0	0	0
2010-09-18	0	0	0	0	0	0	0	0	0	0	0	0	0	0	0	0	0	0	0	0	0	0	0	0	0	0
2010-09-19	0	0	0	0	0	0	0	0	0	0	0	0	0	0	0	0	0	0	0	0	0	0	0	0	0	0
2010-09-20	0	0	0	0	0	0	0	0	0	0	0	0	0	0	0	0	0	0	0	0	0	0	0	0	0	0
2010-09-21	0	0	0	0	0	0	0	0	0	0	0	0	0	0	0	0	0	0	0	0	0	0	0	0	0	0
2010-09-22	0	0	0	0	0	0	0	0	0	0	0	0	0	0	0	0	0	0	0	0	0	0	0	0	0	0
2010-09-23	0	0	0	0	0	0	0	0	0	0	0	0	0	0	0	0	0	0	0	0	0	0	0	0	0	0
2010-09-24	0	0	0	0	0	0	0	0	0	0	0	0	0	0	0	0	0	0	0	0	0	0	0	0	0	0
2010-09-25	0	0	0	0	0	0	0	0	0	0	0	0	0	0	0	0	0	0	0	0	0	0	0	0	0	0
2010-09-26	0	0	0	0	0	0	0	0	0	0	0	0	0	0	0	0	0	0	0	0	0	0	0	0	0	0
2010-09-27	0	0	0	0	0	0	0	0	0	0	0	0	0	0	0	0	0	0	0	0	0	0	0	0	0	0
2010-09-28	0	0	0	0	0	0	0	0	0	0	0	0	0	0	0	0	0	0	0	0	0	0	0	0	0	0
2010-09-29	4	4	0	3	0	1	0	0	0	0	0	0	0	0	0	0	0	0	0	0	0	0	0	0	0	0
2010-09-30	0	0	0	0	0	0	0	0	0	0	0	0	0	0	0	0	0	0	0	0	0	0	0	0	0	0
2010-10-01	0	0	0	0	0	0	0	0	0	0	0	0	0	0	0	0	0	0	0	0	0	0	0	0	0	0
2010-10-02	0	0	0	0	0	0	0	0	0	0	0	0	0	0	0	0	0	0	0	0	0	0	0	0	0	0
2010-10-03	0	0	0	0	0	0	0	0	0	0	0	0	0	0	0	0	0	0	0	0	0	0	0	0	0	0
2010-10-04	0	0	0	0	0	0	0	0	0	0	0	0	0	0	0	0	0	0	0	0	0	0	0	0	0	0
2010-10-05	0	0	0	0	0	0	0	0	0	0	0	0	0	0	0	0	0	0	0	0	0	0	0	0	0	0
2010-10-06	0	0	0	0	0	0	0	0	0	0	0	0	0	0	0	0	0	0	0	0	0	0	0	0	0	0
2010-10-07	1	1	0	0	0	0	1	0	0	0	0	0	0	0	0	0	0	0	0	0	0	0	0	0	0	0
2010-10-08	0	0	0	0	0	0	0	0	0	0	0	0	0	0	0	0	0	0	0	0	0	0	0	0	0	0
2010-10-09	0	0	0	0	0	0	0	0	0	0	0	0	0	0	0	0	0	0	0	0	0	0	0	0	0	0
2010-10-10	0	0	0	0	0	0	0	0	0	0	0	0	0	0	0	0	0	0	0	0	0	0	0	0	0	0
2010-10-11	0	0	0	0	0	0	0	0	0	0	0	0	0	0	0	0	0	0	0	0	0	0	0	0	0	0
2010-10-12	0	0	0	0	0	0	0	0	0	0	0	0	0	0	0	0	0	0	0	0	0	0	0	0	0	0
2010-10-13	2	2	0	1	0	1	0	0	0	0	0	0	0	0	0	0	0	0	0	0	0	0	0	0	0	0
2010-10-14	0	0	0	0	0	0	0	0	0	0	0	0	0	0	0	0	0	0	0	0	0	0	0	0	0	0
2010-10-15	0	0	0	0	0	0	0	0	0	0	0	0	0	0	0	0	0	0	0	0	0	0	0	0	0	0
2010-10-16	0	0	0	0	0	0	0	0	0	0	0	0	0	0	0	0	0	0	0	0	0	0	0	0	0	0
2010-10-17	0	0	0	0	0	0	0	0	0	0	0	0	0	0	0	0	0	0	0	0	0	0	0	0	0	0
2010-10-18	0	0	0	0	0	0	0	0	0	0	0	0	0	0	0	0	0	0	0	0	0	0	0	0	0	0
2010-10-19	0	0	0	0	0	0	0	0	0	0	0	0	0	0	0	0	0	0	0	0	0	0	0	0	0	0
2010-10-20	0	0	0	0	0	0	0	0	0	0	0	0	0	0	0	0	0	0	0	0	0	0	0	0	0	0
2010-10-21
2010-10-22
2010-10-23
2010-10-24
2010-10-25
2010-10-26
2010-10-27
2010-10-28
2010-10-29
2010-10-30
2010-10-31
2011	Sum	♀	♂	♀10	♀11	♀20	♀21	♀22	♀30	♀31	♀32	♀33	♀40	♀41	♀42	♀43	♀44	♀51	♀52	♀53	♀54	♀61	♀62	♀63	♀64	♀65
2010-04-01
2010-04-02
2010-04-03
2010-04-04
2010-04-05
2010-04-06
2010-04-07
2010-04-08
2010-04-09
2010-04-10
2010-04-11
2010-04-12
2010-04-13
2010-04-14
2010-04-15
2010-04-16
2010-04-17
2010-04-18
2010-04-19
2010-04-20
2010-04-21
2010-04-22
2010-04-23
2010-04-24
2010-04-25
2010-04-26	0	0	0	0	0	0	0	0	0	0	0	0	0	0	0	0	0	0	0	0	0	0	0	0	0	0
2010-04-27	0	0	0	0	0	0	0	0	0	0	0	0	0	0	0	0	0	0	0	0	0	0	0	0	0	0
2010-04-28	0	0	0	0	0	0	0	0	0	0	0	0	0	0	0	0	0	0	0	0	0	0	0	0	0	0
2010-04-29	0	0	0	0	0	0	0	0	0	0	0	0	0	0	0	0	0	0	0	0	0	0	0	0	0	0
2010-05-02	4	3	1	0	0	0	0	0	0	0	2	0	0	0	0	0	1	0	0	0	0	0	0	0	0	0
2010-05-03	2	2	0	0	0	0	0	0	0	1	0	1	0	0	0	0	0	0	0	0	0	0	0	0	0	0
2010-05-06	4	2	2	0	0	0	0	0	0	1	1	0	0	0	0	0	0	0	0	0	0	0	0	0	0	0
2010-05-07	9	8	1	0	0	0	0	0	0	2	3	0	0	0	0	1	2	0	0	0	0	0	0	0	0	0
2010-05-08	0	0	0	0	0	0	0	0	0	0	0	0	0	0	0	0	0	0	0	0	0	0	0	0	0	0
2010-05-09	0	0	0	0	0	0	0	0	0	0	0	0	0	0	0	0	0	0	0	0	0	0	0	0	0	0
2010-05-10	0	0	0	0	0	0	0	0	0	0	0	0	0	0	0	0	0	0	0	0	0	0	0	0	0	0
2010-05-11	2	2	0	0	0	0	0	0	0	0	1	0	0	0	1	0	0	0	0	0	0	0	0	0	0	0
2010-05-14	0	0	0	0	0	0	0	0	0	0	0	0	0	0	0	0	0	0	0	0	0	0	0	0	0	0
2010-05-15	0	0	0	0	0	0	0	0	0	0	0	0	0	0	0	0	0	0	0	0	0	0	0	0	0	0
2010-05-16	0	0	0	0	0	0	0	0	0	0	0	0	0	0	0	0	0	0	0	0	0	0	0	0	0	0
2010-05-17	0	0	0	0	0	0	0	0	0	0	0	0	0	0	0	0	0	0	0	0	0	0	0	0	0	0
2010-05-18	50	29	21	3	0	1	0	2	0	4	5	0	0	0	3	0	0	0	0	1	1	0	0	0	0	0
2010-05-19	7	4	3	0	0	0	0	0	0	1	1	0	0	0	1	1	0	0	0	0	0	0	0	0	0	0
2010-05-21	2	2	0	0	0	0	0	0	0	1	1	0	0	0	0	0	0	0	0	0	0	0	0	0	0	0
2010-05-22	16	11	5	0	0	0	2	1	4	3	1	0	0	0	0	0	0	0	0	0	0	0	0	0	0	0
2010-05-23	45	32	13	2	0	4	1	0	0	4	5	0	0	0	3	0	1	0	0	0	0	0	0	0	0	0
2010-05-24	53	37	16	3	0	0	1	1	0	4	6	1	0	0	2	1	1	0	0	0	0	0	0	0	0	0
2010-05-25	19	12	7	3	0	1	0	1	0	2	1	1	0	0	0	1	0	0	0	1	1	0	0	0	0	0
2010-05-26	18	14	4	0	0	0	1	3	2	5	3	0	0	0	0	0	0	0	0	0	0	0	0	0	0	0
2010-05-27	24	17	7	1	0	0	0	0	0	5	7	1	0	0	1	1	0	0	0	0	1	0	0	0	0	0
2010-05-28	57	29	28	5	0	0	3	0	4	3	5	0	0	0	0	0	0	0	0	0	0	0	0	0	0	0
2010-05-29	30	22	8	3	0	2	0	0	1	6	2	1	0	0	2	1	0	0	1	0	1	0	0	0	0	0
2010-05-31	12	10	2	2	0	1	0	1	0	4	1	0	0	0	1	0	0	0	0	0	0	0	0	0	0	0
2010-06-03	47	26	21	0	0	0	0	1	0	5	7	2	0	3	2	0	0	0	0	0	0	0	0	0	0	0
2010-06-04	32	19	13	5	0	4	0	0	0	7	3	0	0	0	0	0	0	0	0	0	0	0	0	0	0	0
2010-06-05	80	51	29	2	0	1	0	0	4	6	5	0	0	0	1	1	0	0	0	0	0	0	0	0	0	0
2010-06-06	31	18	13	1	0	6	0	0	5	4	1	1	0	0	0	0	0	0	0	0	0	0	0	0	0	0
2010-06-07	27	14	13	0	0	3	1	1	0	2	7	0	0	0	0	0	0	0	0	0	0	0	0	0	0	0
2010-06-08	16	5	11	2	0	0	0	0	0	0	2	0	0	0	0	1	0	0	0	0	0	0	0	0	0	0
2010-06-09	42	19	23	4	0	1	0	0	0	11	0	0	0	0	2	1	0	0	0	0	0	0	0	0	0	0
2010-06-10	0	0	0	0	0	0	0	0	0	0	0	0	0	0	0	0	0	0	0	0	0	0	0	0	0	0
2010-06-11	5	5	0	3	0	2	0	0	0	0	0	0	0	0	0	0	0	0	0	0	0	0	0	0	0	0
2010-06-12	3	3	0	0	0	0	0	0	0	2	0	0	0	0	1	0	0	0	0	0	0	0	0	0	0	0
2010-06-13	7	4	3	0	0	0	0	0	0	2	2	0	0	0	0	0	0	0	0	0	0	0	0	0	0	0
2010-06-14	7	6	1	1	0	0	1	0	0	1	1	0	0	0	0	1	0	0	0	1	0	0	0	0	0	0
2010-06-15	4	4	0	0	0	0	0	0	0	0	0	0	0	0	4	0	0	0	0	0	0	0	0	0	0	0
2010-06-16	34	18	16	6	0	5	0	1	0	6	0	0	0	0	0	0	0	0	0	0	0	0	0	0	0	0
2010-06-17	97	63	34	4	0	2	1	3	2	4	0	0	0	0	1	1	0	0	1	0	1	0	0	0	0	0
2010-06-18	94	52	42	3	0	7	0	0	0	8	1	0	0	0	0	1	0	0	0	0	0	0	0	0	0	0
2010-06-19	55	39	16	6	0	4	2	2	0	1	4	0	0	0	1	0	0	0	0	0	0	0	0	0	0	0
2010-06-20	14	8	6	4	0	4	0	0	0	0	0	0	0	0	0	0	0	0	0	0	0	0	0	0	0	0
2010-06-21	26	15	11	6	0	8	0	1	0	0	0	0	0	0	0	0	0	0	0	0	0	0	0	0	0	0
2010-06-23	7	4	3	0	0	0	0	0	0	4	0	0	0	0	0	0	0	0	0	0	0	0	0	0	0	0
2010-06-24	20	16	4	1	0	0	1	2	3	7	0	0	0	0	0	1	0	0	0	1	0	0	0	0	0	0
2010-06-25	5	5	0	3	0	0	0	0	0	2	0	0	0	0	0	0	0	0	0	0	0	0	0	0	0	0
2010-06-26	0	0	0	0	0	0	0	0	0	0	0	0	0	0	0	0	0	0	0	0	0	0	0	0	0	0
2010-06-27	14	7	7	4	0	0	3	0	0	0	0	0	0	0	0	0	0	0	0	0	0	0	0	0	0	0
2010-06-28	20	11	9	5	0	4	1	0	0	1	0	0	0	0	0	0	0	0	0	0	0	0	0	0	0	0
2010-06-29	8	8	0	3	0	2	0	0	0	1	0	0	0	1	0	1	0	0	0	0	0	0	0	0	0	0
2010-06-30	6	4	2	2	0	0	0	0	2	0	0	0	0	0	0	0	0	0	0	0	0	0	0	0	0	0
2010-07-02	10	6	4	3	0	0	1	0	0	2	0	0	0	0	0	0	0	0	0	0	0	0	0	0	0	0
2010-07-03	5	4	1	0	0	0	0	0	0	4	0	0	0	0	0	0	0	0	0	0	0	0	0	0	0	0
2010-07-04	12	8	4	0	0	0	0	0	0	4	3	0	0	0	0	1	0	0	0	0	0	0	0	0	0	0
2010-07-05	19	12	7	4	0	6	0	0	0	0	2	0	0	0	0	0	0	0	0	0	0	0	0	0	0	0
2010-07-06	24	16	8	0	0	4	1	4	1	2	4	0	0	0	0	0	0	0	0	0	0	0	0	0	0	0
2010-07-07	48	33	15	0	0	0	0	0	0	11	6	1	0	0	1	1	0	0	0	0	0	0	0	0	0	0
2010-07-08	5	3	2	0	0	0	0	0	0	0	0	0	0	0	2	1	0	0	0	0	0	0	0	0	0	0
2010-07-09	26	19	7	6	0	1	1	0	0	4	0	0	0	0	7	0	0	0	0	0	0	0	0	0	0	0
2010-07-10	25	15	10	2	0	3	1	2	0	4	0	0	0	0	1	1	1	0	0	0	0	0	0	0	0	0
2010-07-11	2	1	1	0	0	1	0	0	0	0	0	0	0	0	0	0	0	0	0	0	0	0	0	0	0	0
2010-07-12	22	14	8	4	0	2	0	1	0	4	1	0	0	0	1	1	0	0	0	0	0	0	0	0	0	0
2010-07-13	0	0	0	0	0	0	0	0	0	0	0	0	0	0	0	0	0	0	0	0	0	0	0	0	0	0
2010-07-14	6	1	5	0	0	0	0	1	0	0	0	0	0	0	0	0	0	0	0	0	0	0	0	0	0	0
2010-07-15	16	7	9	2	0	0	0	3	0	2	0	0	0	0	0	0	0	0	0	0	0	0	0	0	0	0
2010-07-16	3	0	3	0	0	0	0	0	0	0	0	0	0	0	0	0	0	0	0	0	0	0	0	0	0	0
2010-07-17	24	18	6	4	0	3	0	0	0	5	0	1	0	0	2	1	1	0	0	1	0	0	0	0	0	0
2010-07-18	8	4	4	0	0	0	0	0	0	4	0	0	0	0	0	0	0	0	0	0	0	0	0	0	0	0
2010-07-19	69	42	27	2	0	4	1	4	1	6	1	1	0	0	0	0	0	0	0	0	0	0	0	0	0	0
2010-07-20	26	16	10	3	0	7	0	0	0	4	0	0	0	0	2	0	0	0	0	0	0	0	0	0	0	0
2010-07-21	58	32	26	5	0	8	0	1	0	0	4	0	0	0	0	1	0	0	0	0	1	0	0	0	0	0
2010-07-22	87	57	30	3	0	2	0	2	4	5	2	1	0	0	1	0	0	0	0	0	0	0	0	0	0	0
2010-07-23	40	19	21	4	0	2	4	3	1	5	0	0	0	0	0	0	0	0	0	0	0	0	0	0	0	0
2010-07-24	72	43	29	1	0	0	0	4	0	5	6	2	0	0	1	1	0	0	0	0	0	0	0	0	0	0
2010-07-25	0	0	0	0	0	0	0	0	0	0	0	0	0	0	0	0	0	0	0	0	0	0	0	0	0	0
2010-07-26	168	87	81	0	0	0	1	4	5	6	4	0	0	0	0	0	0	0	0	0	0	0	0	0	0	0
2010-07-27	73	49	24	5	0	4	0	0	0	6	2	0	0	0	1	1	1	0	0	0	0	0	0	0	0	0
2010-07-28	97	69	28	2	0	1	0	5	0	7	1	0	0	0	1	2	0	0	0	0	1	0	0	0	0	0
2010-07-29	117	71	46	4	0	3	2	1	2	6	2	0	0	0	0	0	0	0	0	0	0	0	0	0	0	0
2010-07-30	46	32	14	3	0	3	0	0	3	5	1	1	0	0	1	1	0	0	0	1	1	0	0	0	0	0
2010-07-31	113	59	54	0	0	0	0	0	0	6	7	2	0	0	1	1	0	0	0	2	1	0	0	0	0	0
2010-08-01	131	93	38	1	0	5	0	4	0	6	4	0	0	0	0	0	0	0	0	0	0	0	0	0	0	0
2010-08-02	76	42	34	7	0	1	1	2	1	4	2	0	0	0	0	2	0	0	0	0	0	0	0	0	0	0
2010-08-03	25	21	4	4	0	0	1	0	0	4	5	1	0	0	2	1	1	0	0	1	0	0	0	0	0	0
2010-08-04	45	39	6	3	0	5	4	1	2	5	0	0	0	0	0	0	0	0	0	0	0	0	0	0	0	0
2010-08-05	35	24	11	6	0	2	0	0	0	4	3	4	0	0	0	1	0	0	0	0	0	0	0	0	0	0
2010-08-08	0	0	0	0	0	0	0	0	0	0	0	0	0	0	0	0	0	0	0	0	0	0	0	0	0	0
2010-08-09	13	8	5	6	0	0	2	0	0	0	0	0	0	0	0	0	0	0	0	0	0	0	0	0	0	0
2010-08-10	18	12	6	4	0	6	1	0	0	1	0	0	0	0	0	0	0	0	0	0	0	0	0	0	0	0
2010-08-11	16	7	9	5	0	1	0	1	0	0	0	0	0	0	0	0	0	0	0	0	0	0	0	0	0	0
2010-08-12	0	0	0	0	0	0	0	0	0	0	0	0	0	0	0	0	0	0	0	0	0	0	0	0	0	0
2010-08-13	4	4	0	4	0	0	0	0	0	0	0	0	0	0	0	0	0	0	0	0	0	0	0	0	0	0
2010-08-14	4	3	1	1	0	0	0	0	0	1	1	0	0	0	0	0	0	0	0	0	0	0	0	0	0	0
2010-08-15	0	0	0	0	0	0	0	0	0	0	0	0	0	0	0	0	0	0	0	0	0	0	0	0	0	0
2010-08-16	2	2	0	0	0	1	0	0	0	1	0	0	0	0	0	0	0	0	0	0	0	0	0	0	0	0
2010-08-17	7	4	3	0	0	0	2	0	0	1	0	1	0	0	0	0	0	0	0	0	0	0	0	0	0	0
2010-08-18	10	5	5	2	0	3	0	0	0	0	0	0	0	0	0	0	0	0	0	0	0	0	0	0	0	0
2010-08-19	2	2	0	2	0	0	0	0	0	0	0	0	0	0	0	0	0	0	0	0	0	0	0	0	0	0
2010-08-20	5	3	2	1	0	1	0	0	0	0	1	0	0	0	0	0	0	0	0	0	0	0	0	0	0	0
2010-08-21	4	1	3	1	0	0	0	0	0	0	0	0	0	0	0	0	0	0	0	0	0	0	0	0	0	0
2010-08-22	11	7	4	4	0	3	0	0	0	0	0	0	0	0	0	0	0	0	0	0	0	0	0	0	0	0
2010-08-23	10	6	4	2	0	0	0	0	0	4	0	0	0	0	0	0	0	0	0	0	0	0	0	0	0	0
2010-08-24	20	13	7	5	0	4	0	0	1	2	0	1	0	0	0	0	0	0	0	0	0	0	0	0	0	0
2010-08-25	5	1	4	0	0	0	0	0	0	1	0	0	0	0	0	0	0	0	0	0	0	0	0	0	0	0
2010-08-26	9	9	0	4	0	4	0	0	0	0	1	0	0	0	0	0	0	0	0	0	0	0	0	0	0	0
2010-08-27	0	0	0	0	0	0	0	0	0	0	0	0	0	0	0	0	0	0	0	0	0	0	0	0	0	0
2010-08-28	26	18	8	6	0	3	1	1	2	5	0	0	0	0	0	0	0	0	0	0	0	0	0	0	0	0
2010-08-29	10	6	4	4	0	0	0	0	2	0	0	0	0	0	0	0	0	0	0	0	0	0	0	0	0	0
2010-08-30	5	3	2	3	0	0	0	0	0	0	0	0	0	0	0	0	0	0	0	0	0	0	0	0	0	0
2010-08-31	20	17	3	12	0	5	0	0	0	0	0	0	0	0	0	0	0	0	0	0	0	0	0	0	0	0
2010-09-01	0	0	0	0	0	0	0	0	0	0	0	0	0	0	0	0	0	0	0	0	0	0	0	0	0	0
2010-09-02	8	4	4	4	0	0	0	0	0	0	0	0	0	0	0	0	0	0	0	0	0	0	0	0	0	0
2010-09-03	6	5	1	3	0	0	1	1	0	0	0	0	0	0	0	0	0	0	0	0	0	0	0	0	0	0
2010-09-04	0	0	0	0	0	0	0	0	0	0	0	0	0	0	0	0	0	0	0	0	0	0	0	0	0	0
2010-09-05	4	3	1	3	0	0	0	0	0	0	0	0	0	0	0	0	0	0	0	0	0	0	0	0	0	0
2010-09-06	0	0	0	0	0	0	0	0	0	0	0	0	0	0	0	0	0	0	0	0	0	0	0	0	0	0
2010-09-07	0	0	0	0	0	0	0	0	0	0	0	0	0	0	0	0	0	0	0	0	0	0	0	0	0	0
2010-09-08	60	41	19	12	0	4	0	0	4	0	0	0	0	0	0	0	0	0	0	0	0	0	0	0	0	0
2010-09-09	6	5	1	3	0	0	1	0	1	0	0	0	0	0	0	0	0	0	0	0	0	0	0	0	0	0
2010-09-10	6	2	4	2	0	0	0	0	0	0	0	0	0	0	0	0	0	0	0	0	0	0	0	0	0	0
2010-09-11	6	3	3	1	0	2	0	0	0	0	0	0	0	0	0	0	0	0	0	0	0	0	0	0	0	0
2010-09-12	8	5	3	4	0	0	0	0	0	1	0	0	0	0	0	0	0	0	0	0	0	0	0	0	0	0
2010-09-13	1	0	1	0	0	0	0	0	0	0	0	0	0	0	0	0	0	0	0	0	0	0	0	0	0	0
2010-09-14	0	0	0	0	0	0	0	0	0	0	0	0	0	0	0	0	0	0	0	0	0	0	0	0	0	0
2010-09-15	2	2	0	2	0	0	0	0	0	0	0	0	0	0	0	0	0	0	0	0	0	0	0	0	0	0
2010-09-16	0	0	0	0	0	0	0	0	0	0	0	0	0	0	0	0	0	0	0	0	0	0	0	0	0	0
2010-09-17	0	0	0	0	0	0	0	0	0	0	0	0	0	0	0	0	0	0	0	0	0	0	0	0	0	0
2010-09-18	0	0	0	0	0	0	0	0	0	0	0	0	0	0	0	0	0	0	0	0	0	0	0	0	0	0
2010-09-19	10	6	4	4	0	1	1	0	0	0	0	0	0	0	0	0	0	0	0	0	0	0	0	0	0	0
2010-09-20	6	5	1	4	0	0	0	0	1	0	0	0	0	0	0	0	0	0	0	0	0	0	0	0	0	0
2010-09-21	3	3	0	3	0	0	0	0	0	0	0	0	0	0	0	0	0	0	0	0	0	0	0	0	0	0
2010-09-22	0	0	0	0	0	0	0	0	0	0	0	0	0	0	0	0	0	0	0	0	0	0	0	0	0	0
2010-09-23	7	6	1	2	0	4	0	0	0	0	0	0	0	0	0	0	0	0	0	0	0	0	0	0	0	0
2010-09-24	7	5	2	3	0	1	1	0	0	0	0	0	0	0	0	0	0	0	0	0	0	0	0	0	0	0
2010-09-25	4	3	1	3	0	0	0	0	0	0	0	0	0	0	0	0	0	0	0	0	0	0	0	0	0	0
2010-09-26	0	0	0	0	0	0	0	0	0	0	0	0	0	0	0	0	0	0	0	0	0	0	0	0	0	0
2010-09-27	0	0	0	0	0	0	0	0	0	0	0	0	0	0	0	0	0	0	0	0	0	0	0	0	0	0
2010-09-28	0	0	0	0	0	0	0	0	0	0	0	0	0	0	0	0	0	0	0	0	0	0	0	0	0	0
2010-09-29	0	0	0	0	0	0	0	0	0	0	0	0	0	0	0	0	0	0	0	0	0	0	0	0	0	0
2010-09-30	0	0	0	0	0	0	0	0	0	0	0	0	0	0	0	0	0	0	0	0	0	0	0	0	0	0
2010-10-01	0	0	0	0	0	0	0	0	0	0	0	0	0	0	0	0	0	0	0	0	0	0	0	0	0	0
2010-10-02	0	0	0	0	0	0	0	0	0	0	0	0	0	0	0	0	0	0	0	0	0	0	0	0	0	0
2010-10-03	0	0	0	0	0	0	0	0	0	0	0	0	0	0	0	0	0	0	0	0	0	0	0	0	0	0
2010-10-04	0	0	0	0	0	0	0	0	0	0	0	0	0	0	0	0	0	0	0	0	0	0	0	0	0	0
2010-10-05	0	0	0	0	0	0	0	0	0	0	0	0	0	0	0	0	0	0	0	0	0	0	0	0	0	0
2010-10-06	0	0	0	0	0	0	0	0	0	0	0	0	0	0	0	0	0	0	0	0	0	0	0	0	0	0
2010-10-07	0	0	0	0	0	0	0	0	0	0	0	0	0	0	0	0	0	0	0	0	0	0	0	0	0	0
2010-10-08	0	0	0	0	0	0	0	0	0	0	0	0	0	0	0	0	0	0	0	0	0	0	0	0	0	0
2010-10-09	0	0	0	0	0	0	0	0	0	0	0	0	0	0	0	0	0	0	0	0	0	0	0	0	0	0
2010-10-10	0	0	0	0	0	0	0	0	0	0	0	0	0	0	0	0	0	0	0	0	0	0	0	0	0	0
2010-10-11	0	0	0	0	0	0	0	0	0	0	0	0	0	0	0	0	0	0	0	0	0	0	0	0	0	0
2010-10-12	0	0	0	0	0	0	0	0	0	0	0	0	0	0	0	0	0	0	0	0	0	0	0	0	0	0
2010-10-13	0	0	0	0	0	0	0	0	0	0	0	0	0	0	0	0	0	0	0	0	0	0	0	0	0	0
2010-10-14	0	0	0	0	0	0	0	0	0	0	0	0	0	0	0	0	0	0	0	0	0	0	0	0	0	0
2010-10-15	0	0	0	0	0	0	0	0	0	0	0	0	0	0	0	0	0	0	0	0	0	0	0	0	0	0
2010-10-16	0	0	0	0	0	0	0	0	0	0	0	0	0	0	0	0	0	0	0	0	0	0	0	0	0	0
2010-10-17	0	0	0	0	0	0	0	0	0	0	0	0	0	0	0	0	0	0	0	0	0	0	0	0	0	0
2010-10-18	0	0	0	0	0	0	0	0	0	0	0	0	0	0	0	0	0	0	0	0	0	0	0	0	0	0
2010-10-19	0	0	0	0	0	0	0	0	0	0	0	0	0	0	0	0	0	0	0	0	0	0	0	0	0	0
2010-10-20	0	0	0	0	0	0	0	0	0	0	0	0	0	0	0	0	0	0	0	0	0	0	0	0	0	0
2010-10-21	0	0	0	0	0	0	0	0	0	0	0	0	0	0	0	0	0	0	0	0	0	0	0	0	0	0
2010-10-22	0	0	0	0	0	0	0	0	0	0	0	0	0	0	0	0	0	0	0	0	0	0	0	0	0	0
2010-10-23	0	0	0	0	0	0	0	0	0	0	0	0	0	0	0	0	0	0	0	0	0	0	0	0	0	0
2010-10-24	0	0	0	0	0	0	0	0	0	0	0	0	0	0	0	0	0	0	0	0	0	0	0	0	0	0
2010-10-25	0	0	0	0	0	0	0	0	0	0	0	0	0	0	0	0	0	0	0	0	0	0	0	0	0	0
2010-10-26	0	0	0	0	0	0	0	0	0	0	0	0	0	0	0	0	0	0	0	0	0	0	0	0	0	0
2010-10-27	0	0	0	0	0	0	0	0	0	0	0	0	0	0	0	0	0	0	0	0	0	0	0	0	0	0
2010-10-28	0	0	0	0	0	0	0	0	0	0	0	0	0	0	0	0	0	0	0	0	0	0	0	0	0	0
2010-10-29	0	0	0	0	0	0	0	0	0	0	0	0	0	0	0	0	0	0	0	0	0	0	0	0	0	0
2010-10-30	0	0	0	0	0	0	0	0	0	0	0	0	0	0	0	0	0	0	0	0	0	0	0	0	0	0
2010-10-31
2012	Sum	♀	♂	♀10	♀11	♀20	♀21	♀22	♀30	♀31	♀32	♀33	♀40	♀41	♀42	♀43	♀44	♀51	♀52	♀53	♀54	♀61	♀62	♀63	♀64	♀65
2010-04-01
2010-04-02
2010-04-03	0	0	0	0	0	0	0	0	0	0	0	0	0	0	0	0	0	0	0	0	0	0	0	0	0	0
2010-04-04	0	0	0	0	0	0	0	0	0	0	0	0	0	0	0	0	0	0	0	0	0	0	0	0	0	0
2010-04-05	0	0	0	0	0	0	0	0	0	0	0	0	0	0	0	0	0	0	0	0	0	0	0	0	0	0
2010-04-06	0	0	0	0	0	0	0	0	0	0	0	0	0	0	0	0	0	0	0	0	0	0	0	0	0	0
2010-04-07	0	0	0	0	0	0	0	0	0	0	0	0	0	0	0	0	0	0	0	0	0	0	0	0	0	0
2010-04-08	0	0	0	0	0	0	0	0	0	0	0	0	0	0	0	0	0	0	0	0	0	0	0	0	0	0
2010-04-09	0	0	0	0	0	0	0	0	0	0	0	0	0	0	0	0	0	0	0	0	0	0	0	0	0	0
2010-04-10
2010-04-11	0	0	0	0	0	0	0	0	0	0	0	0	0	0	0	0	0	0	0	0	0	0	0	0	0	0
2010-04-12	0	0	0	0	0	0	0	0	0	0	0	0	0	0	0	0	0	0	0	0	0	0	0	0	0	0
2010-04-13	0	0	0	0	0	0	0	0	0	0	0	0	0	0	0	0	0	0	0	0	0	0	0	0	0	0
2010-04-14	0	0	0	0	0	0	0	0	0	0	0	0	0	0	0	0	0	0	0	0	0	0	0	0	0	0
2010-04-15	0	0	0	0	0	0	0	0	0	0	0	0	0	0	0	0	0	0	0	0	0	0	0	0	0	0
2010-04-16	0	0	0	0	0	0	0	0	0	0	0	0	0	0	0	0	0	0	0	0	0	0	0	0	0	0
2010-04-17
2010-04-18	0	0	0	0	0	0	0	0	0	0	0	0	0	0	0	0	0	0	0	0	0	0	0	0	0	0
2010-04-19	0	0	0	0	0	0	0	0	0	0	0	0	0	0	0	0	0	0	0	0	0	0	0	0	0	0
2010-04-20	0	0	0	0	0	0	0	0	0	0	0	0	0	0	0	0	0	0	0	0	0	0	0	0	0	0
2010-04-21	0	0	0	0	0	0	0	0	0	0	0	0	0	0	0	0	0	0	0	0	0	0	0	0	0	0
2010-04-22	0	0	0	0	0	0	0	0	0	0	0	0	0	0	0	0	0	0	0	0	0	0	0	0	0	0
2010-04-23	0	0	0	0	0	0	0	0	0	0	0	0	0	0	0	0	0	0	0	0	0	0	0	0	0	0
2010-04-24	0	0	0	0	0	0	0	0	0	0	0	0	0	0	0	0	0	0	0	0	0	0	0	0	0	0
2010-04-26	0	0	0	0	0	0	0	0	0	0	0	0	0	0	0	0	0	0	0	0	0	0	0	0	0	0
2010-04-27	0	0	0	0	0	0	0	0	0	0	0	0	0	0	0	0	0	0	0	0	0	0	0	0	0	0
2010-04-29	0	0	0	0	0	0	0	0	0	0	0	0	0	0	0	0	0	0	0	0	0	0	0	0	0	0
2010-04-30	0	0	0	0	0	0	0	0	0	0	0	0	0	0	0	0	0	0	0	0	0	0	0	0	0	0
2010-05-01	0	0	0	0	0	0	0	0	0	0	0	0	0	0	0	0	0	0	0	0	0	0	0	0	0	0
2010-05-02	0	0	0	0	0	0	0	0	0	0	0	0	0	0	0	0	0	0	0	0	0	0	0	0	0	0
2010-05-03	1	1	0	0	0	0	0	0	0	0	1	0	0	0	0	0	0	0	0	0	0	0	0	0	0	0
2010-05-04	3	3	0	0	0	0	0	1	0	0	1	1	0	0	0	0	0	0	0	0	0	0	0	0	0	0
2010-05-05	0	0	0	0	0	0	0	0	0	0	0	0	0	0	0	0	0	0	0	0	0	0	0	0	0	0
2010-05-06	3	2	1	0	0	0	1	0	0	0	0	0	0	0	1	0	0	0	0	0	0	0	0	0	0	0
2010-05-07	5	2	3	0	0	0	0	0	0	0	1	0	0	0	1	0	0	0	0	0	0	0	0	0	0	0
2010-05-08	4	4	0	0	0	0	0	0	0	1	2	1	0	0	0	0	0	0	0	0	0	0	0	0	0	0
2010-05-09	8	6	2	1	0	0	0	0	0	4	0	0	0	0	0	1	0	0	0	0	0	0	0	0	0	0
2010-05-10	10	8	2	0	0	0	0	0	0	4	2	0	0	0	0	1	1	0	0	0	0	0	0	0	0	0
2010-05-11	10	7	3	0	0	0	1	0	0	4	1	0	0	0	0	1	0	0	0	0	0	0	0	0	0	0
2010-05-12	0	0	0	0	0	0	0	0	0	0	0	0	0	0	0	0	0	0	0	0	0	0	0	0	0	0
2010-05-13	17	12	5	0	0	0	0	0	0	5	4	0	0	0	0	1	1	0	0	0	1	0	0	0	0	0
2010-05-14	0	0	0	0	0	0	0	0	0	0	0	0	0	0	0	0	0	0	0	0	0	0	0	0	0	0
2010-05-15	12	9	3	0	0	0	0	2	0	4	1	0	0	0	0	1	0	0	0	0	1	0	0	0	0	0
2010-05-16	13	11	2	0	0	0	2	0	0	4	1	0	0	1	2	0	1	0	0	0	0	0	0	0	0	0
2010-05-17	17	9	8	0	0	0	0	0	0	6	2	0	0	0	0	1	0	0	0	0	0	0	0	0	0	0
2010-05-18	27	24	3	1	1	0	3	1	1	5	1	1	0	0	2	1	1	0	0	1	1	0	0	0	0	0
2010-05-19	37	19	18	0	0	0	0	0	0	12	5	0	0	0	0	2	0	0	0	0	0	0	0	0	0	0
2010-05-20	22	15	7	4	0	0	0	0	0	3	5	0	0	0	1	0	1	0	0	1	0	0	0	0	0	0
2010-05-21	174	119	55	0	0	2	1	1	1	7	3	0	0	0	2	3	0	0	0	0	0	0	0	0	0	0
2010-05-22	12	8	4	1	0	0	0	0	2	5	0	0	0	0	0	0	0	0	0	0	0	0	0	0	0	0
2010-05-23	27	16	11	0	0	0	1	1	0	4	5	1	0	0	1	1	1	0	0	1	0	0	0	0	0	0
2010-05-24	25	15	10	4	0	3	4	0	0	2	1	0	0	0	0	1	0	0	0	0	0	0	0	0	0	0
2010-05-25	14	8	6	0	0	0	1	1	0	0	4	0	0	0	1	0	1	0	0	0	0	0	0	0	0	0
2010-05-26	2	2	0	2	0	0	0	0	0	0	0	0	0	0	0	0	0	0	0	0	0	0	0	0	0	0
2010-05-27	17	11	6	1	0	0	4	1	3	0	0	1	0	0	1	0	0	0	0	0	0	0	0	0	0	0
2010-05-28	14	8	6	0	0	0	1	2	0	4	1	0	0	0	0	0	0	0	0	0	0	0	0	0	0	0
2010-05-29	15	11	4	3	0	4	1	0	1	2	0	0	0	0	0	0	0	0	0	0	0	0	0	0	0	0
2010-05-30	11	7	4	2	0	1	0	1	0	2	0	0	0	0	0	1	0	0	0	0	0	0	0	0	0	0
2010-05-31	4	3	1	0	0	0	0	0	0	3	0	0	0	0	0	0	0	0	0	0	0	0	0	0	0	0
2010-06-01	0	0	0	0	0	0	0	0	0	0	0	0	0	0	0	0	0	0	0	0	0	0	0	0	0	0
2010-06-02	20	11	9	4	0	0	0	0	0	5	1	0	0	0	0	1	0	0	0	0	0	0	0	0	0	0
2010-06-03	0	0	0	0	0	0	0	0	0	0	0	0	0	0	0	0	0	0	0	0	0	0	0	0	0	0
2010-06-04	0	0	0	0	0	0	0	0	0	0	0	0	0	0	0	0	0	0	0	0	0	0	0	0	0	0
2010-06-05	22	13	9	2	0	0	0	1	2	1	4	0	0	0	1	1	0	0	0	0	1	0	0	0	0	0
2010-06-06	31	18	13	5	0	3	1	2	0	5	1	0	0	0	1	0	0	0	0	0	0	0	0	0	0	0
2010-06-07	8	4	4	2	0	0	0	0	0	2	0	0	0	0	0	0	0	0	0	0	0	0	0	0	0	0
2010-06-08	38	21	17	4	0	3	1	1	2	6	0	0	0	0	2	0	1	0	0	0	0	0	0	0	0	0
2010-06-09	0	0	0	0	0	0	0	0	0	0	0	0	0	0	0	0	0	0	0	0	0	0	0	0	0	0
2010-06-10	23	16	7	5	0	0	0	0	0	6	5	0	0	0	0	0	0	0	0	0	0	0	0	0	0	0
2010-06-11	3	0	3	0	0	0	0	0	0	0	0	0	0	0	0	0	0	0	0	0	0	0	0	0	0	0
2010-06-12	11	5	6	1	0	0	0	0	0	4	0	0	0	0	0	0	0	0	0	0	0	0	0	0	0	0
2010-06-13	2	1	1	0	0	0	1	0	0	0	0	0	0	0	0	0	0	0	0	0	0	0	0	0	0	0
2010-06-15	0	0	0	0	0	0	0	0	0	0	0	0	0	0	0	0	0	0	0	0	0	0	0	0	0	0
2010-06-16	10	6	4	0	0	0	1	1	0	2	2	0	0	0	0	0	0	0	0	0	0	0	0	0	0	0
2010-06-17	13	7	6	1	0	0	1	0	0	4	0	0	0	0	0	1	0	0	0	0	0	0	0	0	0	0
2010-06-18	23	15	8	2	0	0	3	2	0	4	3	0	0	0	1	0	0	0	0	0	0	0	0	0	0	0
2010-06-19	12	4	8	0	0	0	0	0	0	4	0	0	0	0	0	0	0	0	0	0	0	0	0	0	0	0
2010-06-20	17	11	6	0	0	0	0	1	2	5	3	0	0	0	0	0	0	0	0	0	0	0	0	0	0	0
2010-06-21	23	14	9	3	0	0	0	0	0	7	4	0	0	0	0	0	0	0	0	0	0	0	0	0	0	0
2010-06-22	0	0	0	0	0	0	0	0	0	0	0	0	0	0	0	0	0	0	0	0	0	0	0	0	0	0
2010-06-23	10	5	5	1	0	1	0	1	0	2	0	0	0	0	0	0	0	0	0	0	0	0	0	0	0	0
2010-06-24	1	0	1	0	0	0	0	0	0	0	0	0	0	0	0	0	0	0	0	0	0	0	0	0	0	0
2010-06-25	5	1	4	0	0	0	1	0	0	0	0	0	0	0	0	0	0	0	0	0	0	0	0	0	0	0
2010-06-26	1	1	0	0	0	0	0	0	0	0	1	0	0	0	0	0	0	0	0	0	0	0	0	0	0	0
2010-06-27	0	0	0	0	0	0	0	0	0	0	0	0	0	0	0	0	0	0	0	0	0	0	0	0	0	0
2010-06-28	2	1	1	0	0	0	0	0	0	1	0	0	0	0	0	0	0	0	0	0	0	0	0	0	0	0
2010-06-30	0	0	0	0	0	0	0	0	0	0	0	0	0	0	0	0	0	0	0	0	0	0	0	0	0	0
2010-07-01	2	2	0	1	0	0	0	0	1	0	0	0	0	0	0	0	0	0	0	0	0	0	0	0	0	0
2010-07-02	0	0	0	0	0	0	0	0	0	0	0	0	0	0	0	0	0	0	0	0	0	0	0	0	0	0
2010-07-03	6	4	2	0	0	0	0	0	0	3	1	0	0	0	0	0	0	0	0	0	0	0	0	0	0	0
2010-07-04	16	11	5	2	0	1	1	0	2	4	1	0	0	0	0	0	0	0	0	0	0	0	0	0	0	0
2010-07-06	3	1	2	0	0	0	0	0	0	0	1	0	0	0	0	0	0	0	0	0	0	0	0	0	0	0
2010-07-07	11	7	4	0	0	0	0	0	1	4	0	0	0	0	1	0	0	0	0	1	0	0	0	0	0	0
2010-07-08	10	6	4	2	0	0	0	0	0	4	0	0	0	0	0	0	0	0	0	0	0	0	0	0	0	0
2010-07-09	8	5	3	0	0	0	0	0	1	0	3	0	0	0	0	1	0	0	0	0	0	0	0	0	0	0
2010-07-10	8	6	2	0	0	0	0	2	0	4	0	0	0	0	0	0	0	0	0	0	0	0	0	0	0	0
2010-07-11	32	18	14	3	0	1	0	0	2	8	4	0	0	0	0	0	0	0	0	0	0	0	0	0	0	0
2010-07-12	28	21	7	0	0	0	4	1	0	6	5	1	0	0	0	1	1	0	0	1	0	0	0	0	0	0
2010-07-13	8	5	3	0	0	0	0	1	0	4	0	0	0	0	0	0	0	0	0	0	0	0	0	0	0	0
2010-07-14	30	16	14	0	0	0	1	0	3	7	5	0	0	0	0	0	0	0	0	0	0	0	0	0	0	0
2010-07-15	58	27	31	1	0	2	1	3	1	8	1	1	0	0	1	1	0	0	0	0	0	0	0	0	0	0
2010-07-16	11	9	2	0	0	0	0	0	4	4	0	1	0	0	0	0	0	0	0	0	0	0	0	0	0	0
2010-07-17	57	43	14	2	0	0	0	0	2	13	0	0	0	0	1	1	0	0	0	1	0	0	0	0	0	0
2010-07-18	96	45	51	5	0	4	0	0	0	7	4	0	0	0	0	0	0	0	0	0	0	0	0	0	0	0
2010-07-19	74	47	27	0	0	0	0	2	1	9	7	0	0	0	0	1	0	0	0	0	0	0	0	0	0	0
2010-07-20	129	86	43	0	0	0	0	6	5	4	5	0	0	0	0	0	0	0	0	0	0	0	0	0	0	0
2010-07-21	30	19	11	1	0	0	0	0	0	14	2	0	0	0	0	2	0	0	0	0	0	0	0	0	0	0
2010-07-23	54	27	27	0	0	0	0	0	0	7	8	1	0	1	2	0	0	0	0	1	0	0	0	0	0	0
2010-07-24	55	34	21	6	0	2	1	4	3	4	0	0	0	0	0	0	0	0	0	0	0	0	0	0	0	0
2010-07-25	7	7	0	1	0	3	0	0	0	3	0	0	0	0	0	0	0	0	0	0	0	0	0	0	0	0
2010-07-26	47	29	18	2	0	1	1	2	4	8	1	1	0	0	0	0	0	0	0	0	0	0	0	0	0	0
2010-07-27	10	6	4	1	0	0	0	0	1	4	0	0	0	0	0	0	0	0	0	0	0	0	0	0	0	0
2010-07-28	4	3	1	0	0	0	0	0	1	1	1	0	0	0	0	0	0	0	0	0	0	0	0	0	0	0
2010-07-29	0	0	0	0	0	0	0	0	0	0	0	0	0	0	0	0	0	0	0	0	0	0	0	0	0	0
2010-07-30	0	0	0	0	0	0	0	0	0	0	0	0	0	0	0	0	0	0	0	0	0	0	0	0	0	0
2010-07-31	1	1	0	0	0	1	0	0	0	0	0	0	0	0	0	0	0	0	0	0	0	0	0	0	0	0
2010-08-02	11	7	4	3	0	2	0	0	0	2	0	0	0	0	0	0	0	0	0	0	0	0	0	0	0	0
2010-08-03	0	0	0	0	0	0	0	0	0	0	0	0	0	0	0	0	0	0	0	0	0	0	0	0	0	0
2010-08-04	12	8	4	0	0	4	0	0	0	3	0	1	0	0	0	0	0	0	0	0	0	0	0	0	0	0
2010-08-05	8	4	4	1	0	0	1	1	1	0	0	0	0	0	0	0	0	0	0	0	0	0	0	0	0	0
2010-08-06	9	6	3	4	0	0	1	0	1	0	0	0	0	0	0	0	0	0	0	0	0	0	0	0	0	0
2010-08-07	8	2	6	2	0	0	0	0	0	0	0	0	0	0	0	0	0	0	0	0	0	0	0	0	0	0
2010-08-08	7	7	0	4	0	3	0	0	0	0	0	0	0	0	0	0	0	0	0	0	0	0	0	0	0	0
2010-08-09	11	5	6	2	0	1	0	0	2	0	0	0	0	0	0	0	0	0	0	0	0	0	0	0	0	0
2010-08-10	10	9	1	4	0	5	0	0	0	0	0	0	0	0	0	0	0	0	0	0	0	0	0	0	0	0
2010-08-11	11	8	3	3	0	2	0	3	0	0	0	0	0	0	0	0	0	0	0	0	0	0	0	0	0	0
2010-08-13	12	7	5	6	0	0	0	0	0	1	0	0	0	0	0	0	0	0	0	0	0	0	0	0	0	0
2010-08-14	0	0	0	0	0	0	0	0	0	0	0	0	0	0	0	0	0	0	0	0	0	0	0	0	0	0
2010-08-15	14	10	4	3	0	1	0	1	1	3	0	0	0	0	0	1	0	0	0	0	0	0	0	0	0	0
2010-08-16	17	11	6	5	0	5	0	0	1	0	0	0	0	0	0	0	0	0	0	0	0	0	0	0	0	0
2010-08-17	37	24	13	6	0	11	1	2	0	0	0	0	0	0	0	0	0	0	0	0	0	0	0	0	0	0
2010-08-18	10	3	7	1	0	1	1	0	0	0	0	0	0	0	0	0	0	0	0	0	0	0	0	0	0	0
2010-08-19	23	13	10	6	0	7	0	0	0	0	0	0	0	0	0	0	0	0	0	0	0	0	0	0	0	0
2010-08-20	29	15	14	11	0	1	1	0	2	0	0	0	0	0	0	0	0	0	0	0	0	0	0	0	0	0
2010-08-21	0	0	0	0	0	0	0	0	0	0	0	0	0	0	0	0	0	0	0	0	0	0	0	0	0	0
2010-08-22	8	4	4	4	0	0	0	0	0	0	0	0	0	0	0	0	0	0	0	0	0	0	0	0	0	0
2010-08-23	8	5	3	2	0	3	0	0	0	0	0	0	0	0	0	0	0	0	0	0	0	0	0	0	0	0
2010-08-24	5	1	4	0	0	0	0	0	0	1	0	0	0	0	0	0	0	0	0	0	0	0	0	0	0	0
2010-08-25	8	8	0	4	0	4	0	0	0	0	0	0	0	0	0	0	0	0	0	0	0	0	0	0	0	0
2010-08-27	16	13	3	5	0	4	1	2	1	0	0	0	0	0	0	0	0	0	0	0	0	0	0	0	0	0
2010-08-28	0	0	0	0	0	0	0	0	0	0	0	0	0	0	0	0	0	0	0	0	0	0	0	0	0	0
2010-08-29	0	0	0	0	0	0	0	0	0	0	0	0	0	0	0	0	0	0	0	0	0	0	0	0	0	0
2010-08-30	0	0	0	0	0	0	0	0	0	0	0	0	0	0	0	0	0	0	0	0	0	0	0	0	0	0
2010-08-31	9	6	3	6	0	0	0	0	0	0	0	0	0	0	0	0	0	0	0	0	0	0	0	0	0	0
2010-09-01	2	1	1	1	0	0	0	0	0	0	0	0	0	0	0	0	0	0	0	0	0	0	0	0	0	0
2010-09-02	9	5	4	4	0	0	0	0	0	1	0	0	0	0	0	0	0	0	0	0	0	0	0	0	0	0
2010-09-03	0	0	0	0	0	0	0	0	0	0	0	0	0	0	0	0	0	0	0	0	0	0	0	0	0	0
2010-09-04	2	2	0	2	0	0	0	0	0	0	0	0	0	0	0	0	0	0	0	0	0	0	0	0	0	0
2010-09-05	0	0	0	0	0	0	0	0	0	0	0	0	0	0	0	0	0	0	0	0	0	0	0	0	0	0
2010-09-06	0	0	0	0	0	0	0	0	0	0	0	0	0	0	0	0	0	0	0	0	0	0	0	0	0	0
2010-09-07	0	0	0	0	0	0	0	0	0	0	0	0	0	0	0	0	0	0	0	0	0	0	0	0	0	0
2010-09-08	1	1	0	0	0	1	0	0	0	0	0	0	0	0	0	0	0	0	0	0	0	0	0	0	0	0
2010-09-09	0	0	0	0	0	0	0	0	0	0	0	0	0	0	0	0	0	0	0	0	0	0	0	0	0	0
2010-09-10	0	0	0	0	0	0	0	0	0	0	0	0	0	0	0	0	0	0	0	0	0	0	0	0	0	0
2010-09-11	2	1	1	1	0	0	0	0	0	0	0	0	0	0	0	0	0	0	0	0	0	0	0	0	0	0
2010-09-12	1	1	0	1	0	0	0	0	0	0	0	0	0	0	0	0	0	0	0	0	0	0	0	0	0	0
2010-09-13	2	2	0	1	0	0	1	0	0	0	0	0	0	0	0	0	0	0	0	0	0	0	0	0	0	0
2010-09-14	0	0	0	0	0	0	0	0	0	0	0	0	0	0	0	0	0	0	0	0	0	0	0	0	0	0
2010-09-18	0	0	0	0	0	0	0	0	0	0	0	0	0	0	0	0	0	0	0	0	0	0	0	0	0	0
2010-09-19	0	0	0	0	0	0	0	0	0	0	0	0	0	0	0	0	0	0	0	0	0	0	0	0	0	0
2010-09-20	0	0	0	0	0	0	0	0	0	0	0	0	0	0	0	0	0	0	0	0	0	0	0	0	0	0
2010-09-21	0	0	0	0	0	0	0	0	0	0	0	0	0	0	0	0	0	0	0	0	0	0	0	0	0	0
2010-09-22	0	0	0	0	0	0	0	0	0	0	0	0	0	0	0	0	0	0	0	0	0	0	0	0	0	0
2010-09-23	0	0	0	0	0	0	0	0	0	0	0	0	0	0	0	0	0	0	0	0	0	0	0	0	0	0
2010-09-24	0	0	0	0	0	0	0	0	0	0	0	0	0	0	0	0	0	0	0	0	0	0	0	0	0	0
2010-09-25	0	0	0	0	0	0	0	0	0	0	0	0	0	0	0	0	0	0	0	0	0	0	0	0	0	0
2010-09-26	0	0	0	0	0	0	0	0	0	0	0	0	0	0	0	0	0	0	0	0	0	0	0	0	0	0
2010-09-27	0	0	0	0	0	0	0	0	0	0	0	0	0	0	0	0	0	0	0	0	0	0	0	0	0	0
2010-09-29	0	0	0	0	0	0	0	0	0	0	0	0	0	0	0	0	0	0	0	0	0	0	0	0	0	0
2010-09-30	0	0	0	0	0	0	0	0	0	0	0	0	0	0	0	0	0	0	0	0	0	0	0	0	0	0
2010-10-01	0	0	0	0	0	0	0	0	0	0	0	0	0	0	0	0	0	0	0	0	0	0	0	0	0	0
2010-10-02	0	0	0	0	0	0	0	0	0	0	0	0	0	0	0	0	0	0	0	0	0	0	0	0	0	0
2010-10-03	0	0	0	0	0	0	0	0	0	0	0	0	0	0	0	0	0	0	0	0	0	0	0	0	0	0
2010-10-04	0	0	0	0	0	0	0	0	0	0	0	0	0	0	0	0	0	0	0	0	0	0	0	0	0	0
2010-10-05	0	0	0	0	0	0	0	0	0	0	0	0	0	0	0	0	0	0	0	0	0	0	0	0	0	0
2010-10-06	0	0	0	0	0	0	0	0	0	0	0	0	0	0	0	0	0	0	0	0	0	0	0	0	0	0
2010-10-07	0	0	0	0	0	0	0	0	0	0	0	0	0	0	0	0	0	0	0	0	0	0	0	0	0	0
2010-10-08	0	0	0	0	0	0	0	0	0	0	0	0	0	0	0	0	0	0	0	0	0	0	0	0	0	0
2010-10-10	1	1	0	0	0	0	0	0	0	1	0	0	0	0	0	0	0	0	0	0	0	0	0	0	0	0
2010-10-11	0	0	0	0	0	0	0	0	0	0	0	0	0	0	0	0	0	0	0	0	0	0	0	0	0	0
2010-10-12	0	0	0	0	0	0	0	0	0	0	0	0	0	0	0	0	0	0	0	0	0	0	0	0	0	0
2010-10-13	0	0	0	0	0	0	0	0	0	0	0	0	0	0	0	0	0	0	0	0	0	0	0	0	0	0
2010-10-14	0	0	0	0	0	0	0	0	0	0	0	0	0	0	0	0	0	0	0	0	0	0	0	0	0	0
2010-10-19	1	1	0	1	0	0	0	0	0	0	0	0	0	0	0	0	0	0	0	0	0	0	0	0	0	0
2010-10-20	0	0	0	0	0	0	0	0	0	0	0	0	0	0	0	0	0	0	0	0	0	0	0	0	0	0
2010-10-21	0	0	0	0	0	0	0	0	0	0	0	0	0	0	0	0	0	0	0	0	0	0	0	0	0	0
2010-10-24	0	0	0	0	0	0	0	0	0	0	0	0	0	0	0	0	0	0	0	0	0	0	0	0	0	0
2010-10-25	0	0	0	0	0	0	0	0	0	0	0	0	0	0	0	0	0	0	0	0	0	0	0	0	0	0
2010-10-26	0	0	0	0	0	0	0	0	0	0	0	0	0	0	0	0	0	0	0	0	0	0	0	0	0	0
2010-10-27	0	0	0	0	0	0	0	0	0	0	0	0	0	0	0	0	0	0	0	0	0	0	0	0	0	0
2010-10-28	0	0	0	0	0	0	0	0	0	0	0	0	0	0	0	0	0	0	0	0	0	0	0	0	0	0
2010-10-29	0	0	0	0	0	0	0	0	0	0	0	0	0	0	0	0	0	0	0	0	0	0	0	0	0	0
2010-10-30	0	0	0	0	0	0	0	0	0	0	0	0	0	0	0	0	0	0	0	0	0	0	0	0	0	0
2010-10-31
2013	Sum	♀	♂	♀10	♀11	♀20	♀21	♀22	♀30	♀31	♀32	♀33	♀40	♀41	♀42	♀43	♀44	♀51	♀52	♀53	♀54	♀61	♀62	♀63	♀64	♀65
2010-04-01
2010-04-02
2010-04-03	0	0	0	0	0	0	0	0	0	0	0	0	0	0	0	0	0	0	0	0	0	0	0	0	0	0
2010-04-04	0	0	0	0	0	0	0	0	0	0	0	0	0	0	0	0	0	0	0	0	0	0	0	0	0	0
2010-04-05	0	0	0	0	0	0	0	0	0	0	0	0	0	0	0	0	0	0	0	0	0	0	0	0	0	0
2010-04-08	0	0	0	0	0	0	0	0	0	0	0	0	0	0	0	0	0	0	0	0	0	0	0	0	0	0
2010-04-09	0	0	0	0	0	0	0	0	0	0	0	0	0	0	0	0	0	0	0	0	0	0	0	0	0	0
2010-04-10	0	0	0	0	0	0	0	0	0	0	0	0	0	0	0	0	0	0	0	0	0	0	0	0	0	0
2010-04-11	0	0	0	0	0	0	0	0	0	0	0	0	0	0	0	0	0	0	0	0	0	0	0	0	0	0
2010-04-12	0	0	0	0	0	0	0	0	0	0	0	0	0	0	0	0	0	0	0	0	0	0	0	0	0	0
2010-04-16	0	0	0	0	0	0	0	0	0	0	0	0	0	0	0	0	0	0	0	0	0	0	0	0	0	0
2010-04-17	0	0	0	0	0	0	0	0	0	0	0	0	0	0	0	0	0	0	0	0	0	0	0	0	0	0
2010-04-18	0	0	0	0	0	0	0	0	0	0	0	0	0	0	0	0	0	0	0	0	0	0	0	0	0	0
2010-04-19	0	0	0	0	0	0	0	0	0	0	0	0	0	0	0	0	0	0	0	0	0	0	0	0	0	0
2010-04-21	0	0	0	0	0	0	0	0	0	0	0	0	0	0	0	0	0	0	0	0	0	0	0	0	0	0
2010-04-22	0	0	0	0	0	0	0	0	0	0	0	0	0	0	0	0	0	0	0	0	0	0	0	0	0	0
2010-04-23	0	0	0	0	0	0	0	0	0	0	0	0	0	0	0	0	0	0	0	0	0	0	0	0	0	0
2010-04-24	0	0	0	0	0	0	0	0	0	0	0	0	0	0	0	0	0	0	0	0	0	0	0	0	0	0
2010-04-27	0	0	0	0	0	0	0	0	0	0	0	0	0	0	0	0	0	0	0	0	0	0	0	0	0	0
2010-04-28	0	0	0	0	0	0	0	0	0	0	0	0	0	0	0	0	0	0	0	0	0	0	0	0	0	0
2010-04-29	0	0	0	0	0	0	0	0	0	0	0	0	0	0	0	0	0	0	0	0	0	0	0	0	0	0
2010-04-30	0	0	0	0	0	0	0	0	0	0	0	0	0	0	0	0	0	0	0	0	0	0	0	0	0	0
2010-05-01	0	0	0	0	0	0	0	0	0	0	0	0	0	0	0	0	0	0	0	0	0	0	0	0	0	0
2010-05-02	0	0	0	0	0	0	0	0	0	0	0	0	0	0	0	0	0	0	0	0	0	0	0	0	0	0
2010-05-04	0	0	0	0	0	0	0	0	0	0	0	0	0	0	0	0	0	0	0	0	0	0	0	0	0	0
2010-05-05	0	0	0	0	0	0	0	0	0	0	0	0	0	0	0	0	0	0	0	0	0	0	0	0	0	0
2010-05-06	1	1	0	0	0	0	1	0	0	0	0	0	0	0	0	0	0	0	0	0	0	0	0	0	0	0
2010-05-07	0	0	0	0	0	0	0	0	0	0	0	0	0	0	0	0	0	0	0	0	0	0	0	0	0	0
2010-05-08	3	3	0	1	0	1	1	0	0	0	0	0	0	0	0	0	0	0	0	0	0	0	0	0	0	0
2010-05-11	0	0	0	0	0	0	0	0	0	0	0	0	0	0	0	0	0	0	0	0	0	0	0	0	0	0
2010-05-12	6	4	2	0	0	0	0	1	0	2	0	0	0	0	0	1	0	0	0	0	0	0	0	0	0	0
2010-05-14	4	2	2	1	0	0	0	0	1	0	0	0	0	0	0	0	0	0	0	0	0	0	0	0	0	0
2010-05-15	1	1	0	0	0	0	0	0	0	0	1	0	0	0	0	0	0	0	0	0	0	0	0	0	0	0
2010-05-16	1	0	1	0	0	0	0	0	0	0	0	0	0	0	0	0	0	0	0	0	0	0	0	0	0	0
2010-05-17	6	5	1	0	0	0	0	1	0	2	0	0	0	0	1	0	0	0	0	0	1	0	0	0	0	0
2010-05-18	2	2	0	1	0	0	0	1	0	0	0	0	0	0	0	0	0	0	0	0	0	0	0	0	0	0
2010-05-19	6	4	2	0	0	0	0	0	0	2	1	0	0	0	0	1	0	0	0	0	0	0	0	0	0	0
2010-05-20	2	1	1	0	0	0	0	0	0	0	1	0	0	0	0	0	0	0	0	0	0	0	0	0	0	0
2010-05-21	2	2	0	0	0	0	0	0	1	0	1	0	0	0	0	0	0	0	0	0	0	0	0	0	0	0
2010-05-22	3	2	1	0	0	0	0	0	0	0	2	0	0	0	0	0	0	0	0	0	0	0	0	0	0	0
2010-05-23	2	2	0	0	0	0	0	1	0	1	0	0	0	0	0	0	0	0	0	0	0	0	0	0	0	0
2010-05-24	2	2	0	0	0	0	0	0	0	0	1	0	0	0	0	1	0	0	0	0	0	0	0	0	0	0
2010-05-25	3	1	2	0	0	0	1	0	0	0	0	0	0	0	0	0	0	0	0	0	0	0	0	0	0	0
2010-05-28	6	5	1	0	0	0	0	1	0	2	0	0	0	0	1	0	0	0	0	1	0	0	0	0	0	0
2010-05-29	3	3	0	0	0	0	0	0	0	1	1	0	0	0	1	0	0	0	0	0	0	0	0	0	0	0
2010-05-30	11	6	5	0	0	1	2	1	0	1	1	0	0	0	0	0	0	0	0	0	0	0	0	0	0	0
2010-05-31	6	5	1	0	0	0	0	0	2	3	0	0	0	0	0	0	0	0	0	0	0	0	0	0	0	0
2010-06-01	9	6	3	1	0	0	1	0	2	0	0	0	0	0	0	2	0	0	0	0	0	0	0	0	0	0
2010-06-02	8	4	4	0	0	0	1	0	0	1	1	0	0	0	1	0	0	0	0	0	0	0	0	0	0	0
2010-06-03	10	8	2	0	0	3	1	2	0	0	0	2	0	0	0	0	0	0	0	0	0	0	0	0	0	0
2010-06-04	12	9	3	0	0	0	0	0	1	4	1	0	0	0	1	1	0	0	1	0	0	0	0	0	0	0
2010-06-05	10	4	6	0	0	2	1	1	0	0	0	0	0	0	0	0	0	0	0	0	0	0	0	0	0	0
2010-06-06	10	7	3	3	0	0	0	0	0	4	0	0	0	0	0	0	0	0	0	0	0	0	0	0	0	0
2010-06-07	8	7	1	0	0	0	0	1	1	5	0	0	0	0	0	0	0	0	0	0	0	0	0	0	0	0
2010-06-08	14	12	2	0	0	0	0	0	0	7	1	0	0	0	2	1	0	0	0	0	1	0	0	0	0	0
2010-06-09	2	1	1	0	0	0	1	0	0	0	0	0	0	0	0	0	0	0	0	0	0	0	0	0	0	0
2010-06-10	1	0	1	0	0	0	0	0	0	0	0	0	0	0	0	0	0	0	0	0	0	0	0	0	0	0
2010-06-11	2	1	1	0	0	0	0	0	0	0	1	0	0	0	0	0	0	0	0	0	0	0	0	0	0	0
2010-06-12	22	13	9	0	0	0	0	0	0	5	5	1	0	0	1	1	0	0	0	0	0	0	0	0	0	0
2010-06-13	24	11	13	1	0	0	0	0	1	2	3	1	0	0	1	1	1	0	0	0	0	0	0	0	0	0
2010-06-14	24	15	9	0	0	0	1	2	0	4	5	1	0	0	0	2	0	0	0	0	0	0	0	0	0	0
2010-06-15	12	9	3	4	0	0	0	1	0	4	0	0	0	0	0	0	0	0	0	0	0	0	0	0	0	0
2010-06-16	22	14	8	0	0	1	1	0	2	8	1	0	0	0	1	0	0	0	0	0	0	0	0	0	0	0
2010-06-17	17	13	4	3	0	0	0	0	4	6	0	0	0	0	0	0	0	0	0	0	0	0	0	0	0	0
2010-06-18	13	6	7	0	0	0	1	0	0	5	0	0	0	0	0	0	0	0	0	0	0	0	0	0	0	0
2010-06-19	14	12	2	1	0	0	1	2	3	2	1	0	0	0	0	1	1	0	0	0	0	0	0	0	0	0
2010-06-20	3	1	2	0	0	0	0	0	0	0	1	0	0	0	0	0	0	0	0	0	0	0	0	0	0	0
2010-06-21	6	4	2	0	0	0	1	0	0	2	1	0	0	0	0	0	0	0	0	0	0	0	0	0	0	0
2010-06-22	11	7	4	0	0	0	0	0	0	4	1	0	0	0	0	2	0	0	0	0	0	0	0	0	0	0
2010-06-23	35	19	16	2	0	2	0	0	3	8	4	0	0	0	0	0	0	0	0	0	0	0	0	0	0	0
2010-06-24	26	19	7	0	0	0	0	0	5	6	1	1	0	0	2	1	0	0	0	1	2	0	0	0	0	0
2010-06-25	11	6	5	5	0	0	1	0	0	0	0	0	0	0	0	0	0	0	0	0	0	0	0	0	0	0
2010-06-26	5	4	1	0	0	0	0	4	0	0	0	0	0	0	0	0	0	0	0	0	0	0	0	0	0	0
2010-06-27	16	12	4	6	0	0	1	2	0	3	0	0	0	0	0	0	0	0	0	0	0	0	0	0	0	0
2010-06-28	20	11	9	0	0	0	0	0	0	8	0	0	0	0	1	1	1	0	0	0	0	0	0	0	0	0
2010-06-29	8	4	4	0	0	0	0	0	1	2	0	0	0	0	1	0	0	0	0	0	0	0	0	0	0	0
2010-06-30	3	0	3	0	0	0	0	0	0	0	0	0	0	0	0	0	0	0	0	0	0	0	0	0	0	0
2010-07-01	4	2	2	0	0	0	2	0	0	0	0	0	0	0	0	0	0	0	0	0	0	0	0	0	0	0
2010-07-02	15	12	3	1	0	2	4	0	2	3	0	0	0	0	0	0	0	0	0	0	0	0	0	0	0	0
2010-07-03	17	11	6	0	0	0	1	0	0	8	2	0	0	0	0	0	0	0	0	0	0	0	0	0	0	0
2010-07-04	15	7	8	0	0	0	5	1	1	0	0	0	0	0	0	0	0	0	0	0	0	0	0	0	0	0
2010-07-05	22	19	3	0	0	0	1	0	4	9	2	0	0	0	2	0	0	0	0	1	0	0	0	0	0	0
2010-07-06	12	4	8	0	0	0	1	3	0	0	0	0	0	0	0	0	0	0	0	0	0	0	0	0	0	0
2010-07-07	5	5	0	4	0	0	0	0	0	0	0	1	0	0	0	0	0	0	0	0	0	0	0	0	0	0
2010-07-08	4	3	1	0	0	0	0	0	2	1	0	0	0	0	0	0	0	0	0	0	0	0	0	0	0	0
2010-07-11	11	7	4	0	0	0	2	0	1	4	0	0	0	0	0	0	0	0	0	0	0	0	0	0	0	0
2010-07-12	13	9	4	3	0	0	0	1	2	3	0	0	0	0	0	0	0	0	0	0	0	0	0	0	0	0
2010-07-13	24	12	12	0	0	0	0	0	0	6	1	1	0	0	2	1	1	0	0	0	0	0	0	0	0	0
2010-07-14	12	9	3	2	0	4	1	2	0	0	0	0	0	0	0	0	0	0	0	0	0	0	0	0	0	0
2010-07-15	16	11	5	1	0	0	1	2	3	4	0	0	0	0	0	0	0	0	0	0	0	0	0	0	0	0
2010-07-16	21	19	2	0	0	0	0	1	4	8	2	0	0	0	2	0	1	0	0	1	0	0	0	0	0	0
2010-07-17	22	8	14	0	0	0	0	0	0	6	1	0	0	0	1	0	0	0	0	0	0	0	0	0	0	0
2010-07-18	15	12	3	3	0	0	0	1	0	5	3	0	0	0	0	0	0	0	0	0	0	0	0	0	0	0
2010-07-19	31	19	12	0	0	0	0	0	1	12	5	0	0	0	1	0	0	0	0	0	0	0	0	0	0	0
2010-07-20	7	7	0	1	0	0	0	0	0	6	0	0	0	0	0	0	0	0	0	0	0	0	0	0	0	0
2010-07-21	9	6	3	0	0	0	0	0	1	5	0	0	0	0	0	0	0	0	0	0	0	0	0	0	0	0
2010-07-22	112	82	30	2	0	0	0	3	4	8	1	0	0	0	1	1	0	0	0	0	0	0	0	0	0	0
2010-07-23	5	4	1	0	0	0	0	0	0	0	4	0	0	0	0	0	0	0	0	0	0	0	0	0	0	0
2010-07-24	39	19	20	2	0	0	0	1	5	7	0	0	0	0	1	1	0	0	0	1	1	0	0	0	0	0
2010-07-25	0	0	0	0	0	0	0	0	0	0	0	0	0	0	0	0	0	0	0	0	0	0	0	0	0	0
2010-07-26	64	51	13	4	0	4	2	1	2	3	4	0	0	0	0	0	0	0	0	0	0	0	0	0	0	0
2010-07-27	9	6	3	2	0	4	0	0	0	0	0	0	0	0	0	0	0	0	0	0	0	0	0	0	0	0
2010-07-28	68	41	27	5	0	1	4	3	5	2	0	0	0	0	0	0	0	0	0	0	0	0	0	0	0	0
2010-07-29	81	46	35	9	0	3	0	0	4	1	2	0	0	0	0	1	0	0	0	0	0	0	0	0	0	0
2010-07-30	67	39	28	3	0	0	1	0	1	8	5	0	0	0	1	1	0	0	0	0	0	0	0	0	0	0
2010-07-31	114	54	60	0	0	4	2	3	0	4	3	1	0	0	0	1	0	0	0	0	2	0	0	0	0	0
2010-08-01	78	43	35	5	0	3	0	0	0	9	3	0	0	0	0	0	0	0	0	0	0	0	0	0	0	0
2010-08-02	130	81	49	3	0	5	1	0	4	5	1	0	0	0	1	0	0	0	0	0	0	0	0	0	0	0
2010-08-03	72	62	10	8	0	6	0	0	3	0	0	0	0	0	2	1	0	0	0	0	0	0	0	0	0	0
2010-08-04	45	28	17	5	0	8	0	1	0	2	2	0	0	1	0	1	0	0	0	0	0	0	0	0	0	0
2010-08-05	110	68	42	7	0	5	4	0	4	0	0	0	0	0	0	0	0	0	0	0	0	0	0	0	0	0
2010-08-06	75	31	44	6	0	1	2	3	3	5	0	0	0	0	0	0	0	0	0	0	0	0	0	0	0	0
2010-08-07	9	8	1	1	0	5	1	0	1	0	0	0	0	0	0	0	0	0	0	0	0	0	0	0	0	0
2010-08-08	17	12	5	6	0	0	0	0	5	1	0	0	0	0	0	0	0	0	0	0	0	0	0	0	0	0
2010-08-09	27	14	13	8	0	0	0	1	2	1	1	0	0	0	1	0	0	0	0	0	0	0	0	0	0	0
2010-08-10	48	33	15	13	0	7	0	0	0	0	0	0	0	0	0	0	0	0	0	0	0	0	0	0	0	0
2010-08-11	17	8	9	5	0	2	0	1	0	0	0	0	0	0	0	0	0	0	0	0	0	0	0	0	0	0
2010-08-12	21	14	7	6	0	4	1	0	2	1	0	0	0	0	0	0	0	0	0	0	0	0	0	0	0	0
2010-08-13	8	7	1	1	0	1	0	1	0	2	1	0	0	0	0	1	0	0	0	0	0	0	0	0	0	0
2010-08-14	8	6	2	5	0	0	0	0	0	1	0	0	0	0	0	0	0	0	0	0	0	0	0	0	0	0
2010-08-15	3	1	2	1	0	0	0	0	0	0	0	0	0	0	0	0	0	0	0	0	0	0	0	0	0	0
2010-08-16	1	1	0	0	0	0	0	0	0	1	0	0	0	0	0	0	0	0	0	0	0	0	0	0	0	0
2010-08-17	6	1	5	1	0	0	0	0	0	0	0	0	0	0	0	0	0	0	0	0	0	0	0	0	0	0
2010-08-18	1	1	0	0	0	1	0	0	0	0	0	0	0	0	0	0	0	0	0	0	0	0	0	0	0	0
2010-08-19	0	0	0	0	0	0	0	0	0	0	0	0	0	0	0	0	0	0	0	0	0	0	0	0	0	0
2010-08-20	0	0	0	0	0	0	0	0	0	0	0	0	0	0	0	0	0	0	0	0	0	0	0	0	0	0
2010-08-21	0	0	0	0	0	0	0	0	0	0	0	0	0	0	0	0	0	0	0	0	0	0	0	0	0	0
2010-08-22	0	0	0	0	0	0	0	0	0	0	0	0	0	0	0	0	0	0	0	0	0	0	0	0	0	0
2010-08-23	3	3	0	1	0	1	1	0	0	0	0	0	0	0	0	0	0	0	0	0	0	0	0	0	0	0
2010-08-24	0	0	0	0	0	0	0	0	0	0	0	0	0	0	0	0	0	0	0	0	0	0	0	0	0	0
2010-08-25	1	1	0	1	0	0	0	0	0	0	0	0	0	0	0	0	0	0	0	0	0	0	0	0	0	0
2010-08-26	0	0	0	0	0	0	0	0	0	0	0	0	0	0	0	0	0	0	0	0	0	0	0	0	0	0
2010-08-27	3	3	0	2	0	0	0	0	1	0	0	0	0	0	0	0	0	0	0	0	0	0	0	0	0	0
2010-08-30	1	0	1	0	0	0	0	0	0	0	0	0	0	0	0	0	0	0	0	0	0	0	0	0	0	0
2010-08-31	1	1	0	1	0	0	0	0	0	0	0	0	0	0	0	0	0	0	0	0	0	0	0	0	0	0
2010-09-01	6	5	1	3	0	1	0	1	0	0	0	0	0	0	0	0	0	0	0	0	0	0	0	0	0	0
2010-09-02	3	3	0	3	0	0	0	0	0	0	0	0	0	0	0	0	0	0	0	0	0	0	0	0	0	0
2010-09-03	3	3	0	2	0	0	0	0	1	0	0	0	0	0	0	0	0	0	0	0	0	0	0	0	0	0
2010-09-04	9	7	2	2	0	3	1	0	1	0	0	0	0	0	0	0	0	0	0	0	0	0	0	0	0	0
2010-09-05	0	0	0	0	0	0	0	0	0	0	0	0	0	0	0	0	0	0	0	0	0	0	0	0	0	0
2010-09-06	6	4	2	2	0	1	1	0	0	0	0	0	0	0	0	0	0	0	0	0	0	0	0	0	0	0
2010-09-07	2	2	0	2	0	0	0	0	0	0	0	0	0	0	0	0	0	0	0	0	0	0	0	0	0	0
2010-09-08	8	4	4	1	0	0	1	0	2	0	0	0	0	0	0	0	0	0	0	0	0	0	0	0	0	0
2010-09-09	0	0	0	0	0	0	0	0	0	0	0	0	0	0	0	0	0	0	0	0	0	0	0	0	0	0
2010-09-10	6	5	1	0	0	1	0	0	1	2	0	0	0	0	1	0	0	0	0	0	0	0	0	0	0	0
2010-09-11	2	1	1	1	0	0	0	0	0	0	0	0	0	0	0	0	0	0	0	0	0	0	0	0	0	0
2010-09-12	0	0	0	0	0	0	0	0	0	0	0	0	0	0	0	0	0	0	0	0	0	0	0	0	0	0
2010-09-13	6	4	2	3	0	1	0	0	0	0	0	0	0	0	0	0	0	0	0	0	0	0	0	0	0	0
2010-09-14	9	6	3	2	0	0	0	0	2	1	1	0	0	0	0	0	0	0	0	0	0	0	0	0	0	0
2010-09-15	0	0	0	0	0	0	0	0	0	0	0	0	0	0	0	0	0	0	0	0	0	0	0	0	0	0
2010-09-16	5	4	1	4	0	0	0	0	0	0	0	0	0	0	0	0	0	0	0	0	0	0	0	0	0	0
2010-09-17	4	2	2	0	0	1	1	0	0	0	0	0	0	0	0	0	0	0	0	0	0	0	0	0	0	0
2010-09-18	0	0	0	0	0	0	0	0	0	0	0	0	0	0	0	0	0	0	0	0	0	0	0	0	0	0
2010-09-19	0	0	0	0	0	0	0	0	0	0	0	0	0	0	0	0	0	0	0	0	0	0	0	0	0	0
2010-09-20	8	7	1	5	0	2	0	0	0	0	0	0	0	0	0	0	0	0	0	0	0	0	0	0	0	0
2010-09-21	1	0	1	0	0	0	0	0	0	0	0	0	0	0	0	0	0	0	0	0	0	0	0	0	0	0
2010-09-22	1	1	0	1	0	0	0	0	0	0	0	0	0	0	0	0	0	0	0	0	0	0	0	0	0	0
2010-09-26	0	0	0	0	0	0	0	0	0	0	0	0	0	0	0	0	0	0	0	0	0	0	0	0	0	0
2010-09-27	0	0	0	0	0	0	0	0	0	0	0	0	0	0	0	0	0	0	0	0	0	0	0	0	0	0
2010-09-28	0	0	0	0	0	0	0	0	0	0	0	0	0	0	0	0	0	0	0	0	0	0	0	0	0	0
2010-09-29	0	0	0	0	0	0	0	0	0	0	0	0	0	0	0	0	0	0	0	0	0	0	0	0	0	0
2010-09-30	0	0	0	0	0	0	0	0	0	0	0	0	0	0	0	0	0	0	0	0	0	0	0	0	0	0
2010-10-01	0	0	0	0	0	0	0	0	0	0	0	0	0	0	0	0	0	0	0	0	0	0	0	0	0	0
2010-10-02	0	0	0	0	0	0	0	0	0	0	0	0	0	0	0	0	0	0	0	0	0	0	0	0	0	0
2010-10-03	0	0	0	0	0	0	0	0	0	0	0	0	0	0	0	0	0	0	0	0	0	0	0	0	0	0
2010-10-04	0	0	0	0	0	0	0	0	0	0	0	0	0	0	0	0	0	0	0	0	0	0	0	0	0	0
2010-10-05	0	0	0	0	0	0	0	0	0	0	0	0	0	0	0	0	0	0	0	0	0	0	0	0	0	0
2010-10-06	0	0	0	0	0	0	0	0	0	0	0	0	0	0	0	0	0	0	0	0	0	0	0	0	0	0
2010-10-07	0	0	0	0	0	0	0	0	0	0	0	0	0	0	0	0	0	0	0	0	0	0	0	0	0	0
2010-10-10	0	0	0	0	0	0	0	0	0	0	0	0	0	0	0	0	0	0	0	0	0	0	0	0	0	0
2010-10-11	0	0	0	0	0	0	0	0	0	0	0	0	0	0	0	0	0	0	0	0	0	0	0	0	0	0
2010-10-12	0	0	0	0	0	0	0	0	0	0	0	0	0	0	0	0	0	0	0	0	0	0	0	0	0	0
2010-10-13	0	0	0	0	0	0	0	0	0	0	0	0	0	0	0	0	0	0	0	0	0	0	0	0	0	0
2010-10-14	0	0	0	0	0	0	0	0	0	0	0	0	0	0	0	0	0	0	0	0	0	0	0	0	0	0
2010-10-15	0	0	0	0	0	0	0	0	0	0	0	0	0	0	0	0	0	0	0	0	0	0	0	0	0	0
2010-10-16	0	0	0	0	0	0	0	0	0	0	0	0	0	0	0	0	0	0	0	0	0	0	0	0	0	0
2010-10-17	0	0	0	0	0	0	0	0	0	0	0	0	0	0	0	0	0	0	0	0	0	0	0	0	0	0
2010-10-22	0	0	0	0	0	0	0	0	0	0	0	0	0	0	0	0	0	0	0	0	0	0	0	0	0	0
2010-10-23	0	0	0	0	0	0	0	0	0	0	0	0	0	0	0	0	0	0	0	0	0	0	0	0	0	0
2010-10-24	0	0	0	0	0	0	0	0	0	0	0	0	0	0	0	0	0	0	0	0	0	0	0	0	0	0
2010-10-25	0	0	0	0	0	0	0	0	0	0	0	0	0	0	0	0	0	0	0	0	0	0	0	0	0	0
2010-10-26	0	0	0	0	0	0	0	0	0	0	0	0	0	0	0	0	0	0	0	0	0	0	0	0	0	0
2010-10-27	0	0	0	0	0	0	0	0	0	0	0	0	0	0	0	0	0	0	0	0	0	0	0	0	0	0
2010-10-28	0	0	0	0	0	0	0	0	0	0	0	0	0	0	0	0	0	0	0	0	0	0	0	0	0	0
2010-10-29	0	0	0	0	0	0	0	0	0	0	0	0	0	0	0	0	0	0	0	0	0	0	0	0	0	0
2010-10-30	0	0	0	0	0	0	0	0	0	0	0	0	0	0	0	0	0	0	0	0	0	0	0	0	0	0
2010-10-31
2014年	Sum	♀	♂	♀10	♀11	♀20	♀21	♀22	♀30	♀31	♀32	♀33	♀40	♀41	♀42	♀43	♀44	♀51	♀52	♀53	♀54	♀61	♀62	♀63	♀64	♀65
2014-04-01
2014-04-02	0	0	0	0	0	0	0	0	0	0	0	0	0	0	0	0	0	0	0	0	0	0	0	0	0	0
2014-04-03	0	0	0	0	0	0	0	0	0	0	0	0	0	0	0	0	0	0	0	0	0	0	0	0	0	0
2014-04-04	0	0	0	0	0	0	0	0	0	0	0	0	0	0	0	0	0	0	0	0	0	0	0	0	0	0
2014-04-07	0	0	0	0	0	0	0	0	0	0	0	0	0	0	0	0	0	0	0	0	0	0	0	0	0	0
2014-04-08	0	0	0	0	0	0	0	0	0	0	0	0	0	0	0	0	0	0	0	0	0	0	0	0	0	0
2014-04-09	0	0	0	0	0	0	0	0	0	0	0	0	0	0	0	0	0	0	0	0	0	0	0	0	0	0
2014-04-10	1	1	0	0	0	0	0	0	0	0	0	0	0	0	0	1	0	0	0	0	0	0	0	0	0	0
2014-04-11	0	0	0	0	0	0	0	0	0	0	0	0	0	0	0	0	0	0	0	0	0	0	0	0	0	0
2014-04-12	0	0	0	0	0	0	0	0	0	0	0	0	0	0	0	0	0	0	0	0	0	0	0	0	0	0
2014-04-13	0	0	0	0	0	0	0	0	0	0	0	0	0	0	0	0	0	0	0	0	0	0	0	0	0	0
2014-04-14	0	0	0	0	0	0	0	0	0	0	0	0	0	0	0	0	0	0	0	0	0	0	0	0	0	0
2014-04-15	0	0	0	0	0	0	0	0	0	0	0	0	0	0	0	0	0	0	0	0	0	0	0	0	0	0
2014-04-16	0	0	0	0	0	0	0	0	0	0	0	0	0	0	0	0	0	0	0	0	0	0	0	0	0	0
2014-04-17	0	0	0	0	0	0	0	0	0	0	0	0	0	0	0	0	0	0	0	0	0	0	0	0	0	0
2014-04-19	0	0	0	0	0	0	0	0	0	0	0	0	0	0	0	0	0	0	0	0	0	0	0	0	0	0
2014-04-20	1	0	1	0	0	0	0	0	0	0	0	0	0	0	0	0	0	0	0	0	0	0	0	0	0	0
2014-04-21	1	1	0	0	0	0	0	0	0	0	1	0	0	0	0	0	0	0	0	0	0	0	0	0	0	0
2014-04-22	4	3	1	0	0	0	0	0	0	0	1	2	0	0	0	0	0	0	0	0	0	0	0	0	0	0
2014-04-23	0	0	0	0	0	0	0	0	0	0	0	0	0	0	0	0	0	0	0	0	0	0	0	0	0	0
2014-04-24	0	0	0	0	0	0	0	0	0	0	0	0	0	0	0	0	0	0	0	0	0	0	0	0	0	0
2014-04-25	5	3	2	0	0	0	0	0	0	0	1	2	0	0	0	0	0	0	0	0	0	0	0	0	0	0
2014-04-26	0	0	0	0	0	0	0	0	0	0	0	0	0	0	0	0	0	0	0	0	0	0	0	0	0	0
2014-04-27	0	0	0	0	0	0	0	0	0	0	0	0	0	0	0	0	0	0	0	0	0	0	0	0	0	0
2014-04-28	7	4	3	0	0	1	0	0	0	1	1	1	0	0	0	0	0	0	0	0	0	0	0	0	0	0
2014-04-29	13	5	8	0	0	0	0	0	0	2	2	0	0	0	1	0	0	0	0	0	0	0	0	0	0	0
2014-04-30	7	6	1	0	0	0	0	0	2	1	1	0	0	1	1	0	0	0	0	0	0	0	0	0	0	0
2014-05-01	11	3	8	0	0	0	0	0	0	3	0	0	0	0	0	0	0	0	0	0	0	0	0	0	0	0
2014-05-02	2	2	0	0	0	0	0	0	1	1	0	0	0	0	0	0	0	0	0	0	0	0	0	0	0	0
2014-05-03	0	0	0	0	0	0	0	0	0	0	0	0	0	0	0	0	0	0	0	0	0	0	0	0	0	0
2014-05-04	3	2	1	0	0	1	0	0	0	0	1	0	0	0	0	0	0	0	0	0	0	0	0	0	0	0
2014-05-06	4	3	1	1	0	0	0	0	0	1	0	1	0	0	0	0	0	0	0	0	0	0	0	0	0	0
2014-05-07	0	0	0	0	0	0	0	0	0	0	0	0	0	0	0	0	0	0	0	0	0	0	0	0	0	0
2014-05-08	1	0	1	0	0	0	0	0	0	0	0	0	0	0	0	0	0	0	0	0	0	0	0	0	0	0
2014-05-09	0	0	0	0	0	0	0	0	0	0	0	0	0	0	0	0	0	0	0	0	0	0	0	0	0	0
2014-05-10	1	1	0	0	0	0	0	0	0	0	0	0	0	0	0	1	0	0	0	0	0	0	0	0	0	0
2014-05-12	0	0	0	0	0	0	0	0	0	0	0	0	0	0	0	0	0	0	0	0	0	0	0	0	0	0
2014-05-13	0	0	0	0	0	0	0	0	0	0	0	0	0	0	0	0	0	0	0	0	0	0	0	0	0	0
2014-05-14	0	0	0	0	0	0	0	0	0	0	0	0	0	0	0	0	0	0	0	0	0	0	0	0	0	0
2014-05-15	2	1	1	0	0	0	0	0	0	1	0	0	0	0	0	0	0	0	0	0	0	0	0	0	0	0
2014-05-16	2	1	1	0	0	0	0	0	0	0	1	0	0	0	0	0	0	0	0	0	0	0	0	0	0	0
2014-05-17	3	1	2	1	0	0	0	0	0	0	0	0	0	0	0	0	0	0	0	0	0	0	0	0	0	0
2014-05-18	12	11	1	4	0	0	0	0	2	4	0	1	0	0	0	0	0	0	0	0	0	0	0	0	0	0
2014-05-19	1	1	0	0	0	0	0	0	0	1	0	0	0	0	0	0	0	0	0	0	0	0	0	0	0	0
2014-05-20	14	12	2	0	0	3	0	0	3	1	4	0	0	0	1	0	0	0	0	0	0	0	0	0	0	0
2014-05-21	20	15	5	3	0	2	1	0	0	4	2	1	0	0	1	1	0	0	0	0	0	0	0	0	0	0
2014-05-22	18	14	4	2	0	1	2	0	4	3	1	0	0	0	1	0	0	0	0	0	0	0	0	0	0	0
2014-05-23	12	7	5	0	0	0	0	0	0	4	2	0	0	0	0	1	0	0	0	0	0	0	0	0	0	0
2014-05-24	16	12	4	2	0	0	0	0	4	5	1	0	0	0	0	0	0	0	0	0	0	0	0	0	0	0
2014-05-25	0	0	0	0	0	0	0	0	0	0	0	0	0	0	0	0	0	0	0	0	0	0	0	0	0	0
2014-05-26	1	1	0	0	0	0	0	0	0	0	1	0	0	0	0	0	0	0	0	0	0	0	0	0	0	0
2014-05-27	7	6	1	3	0	0	0	0	1	1	1	0	0	0	0	0	0	0	0	0	0	0	0	0	0	0
2014-05-28	2	2	0	2	0	0	0	0	0	0	0	0	0	0	0	0	0	0	0	0	0	0	0	0	0	0
2014-05-29	7	5	2	0	0	1	0	0	1	3	0	0	0	0	0	0	0	0	0	0	0	0	0	0	0	0
2014-05-30	6	3	3	0	0	0	1	0	1	0	1	0	0	0	0	0	0	0	0	0	0	0	0	0	0	0
2014-05-31	26	17	9	3	0	2	0	0	4	6	1	0	0	0	1	0	0	0	0	0	0	0	0	0	0	0
2014-06-01	0	0	0	0	0	0	0	0	0	0	0	0	0	0	0	0	0	0	0	0	0	0	0	0	0	0
2014-06-02	13	8	5	0	0	0	0	0	2	4	1	0	0	1	0	0	0	0	0	0	0	0	0	0	0	0
2014-06-03	8	8	0	0	0	1	0	0	2	5	0	0	0	0	0	0	0	0	0	0	0	0	0	0	0	0
2014-06-04	6	4	2	4	0	0	0	0	0	0	0	0	0	0	0	0	0	0	0	0	0	0	0	0	0	0
2014-06-05	1	1	0	0	0	0	0	0	0	1	0	0	0	0	0	0	0	0	0	0	0	0	0	0	0	0
2014-06-06	5	5	0	1	0	0	0	0	3	1	0	0	0	0	0	0	0	0	0	0	0	0	0	0	0	0
2014-06-07	0	0	0	0	0	0	0	0	0	0	0	0	0	0	0	0	0	0	0	0	0	0	0	0	0	0
2014-06-08	5	4	1	2	0	1	0	0	0	0	1	0	0	0	0	0	0	0	0	0	0	0	0	0	0	0
2014-06-09	4	3	1	0	0	0	0	0	1	2	0	0	0	0	0	0	0	0	0	0	0	0	0	0	0	0
2014-06-10	4	2	2	0	0	0	0	0	0	1	1	0	0	0	0	0	0	0	0	0	0	0	0	0	0	0
2014-06-11	0	0	0	0	0	0	0	0	0	0	0	0	0	0	0	0	0	0	0	0	0	0	0	0	0	0
2014-06-12	0	0	0	0	0	0	0	0	0	0	0	0	0	0	0	0	0	0	0	0	0	0	0	0	0	0
2014-06-13	0	0	0	0	0	0	0	0	0	0	0	0	0	0	0	0	0	0	0	0	0	0	0	0	0	0
2014-06-14	0	0	0	0	0	0	0	0	0	0	0	0	0	0	0	0	0	0	0	0	0	0	0	0	0	0
2014-06-15	10	7	3	1	0	1	1	0	2	1	1	0	0	0	0	0	0	0	0	0	0	0	0	0	0	0
2014-06-16	20	19	1	4	0	3	0	0	5	5	0	0	0	0	1	1	0	0	0	0	0	0	0	0	0	0
2014-06-17	2	2	0	0	0	0	0	0	1	1	0	0	0	0	0	0	0	0	0	0	0	0	0	0	0	0
2014-06-18	7	6	1	0	0	0	0	0	2	4	0	0	0	0	0	0	0	0	0	0	0	0	0	0	0	0
2014-06-19	15	10	5	0	0	0	1	0	7	1	0	0	0	1	0	0	0	0	0	0	0	0	0	0	0	0
2014-06-20	8	6	2	2	0	0	0	0	2	1	1	0	0	0	0	0	0	0	0	0	0	0	0	0	0	0
2014-06-21	12	12	0	3	0	2	0	0	4	1	2	0	0	0	0	0	0	0	0	0	0	0	0	0	0	0
2014-06-22	5	3	2	0	0	0	0	0	1	1	0	0	0	1	0	0	0	0	0	0	0	0	0	0	0	0
2014-06-23	6	5	1	2	0	0	0	0	2	0	1	0	0	0	0	0	0	0	0	0	0	0	0	0	0	0
2014-06-24	8	6	2	1	0	2	0	0	3	0	0	0	0	0	0	0	0	0	0	0	0	0	0	0	0	0
2014-06-25	4	3	1	0	0	0	0	0	2	1	0	0	0	0	0	0	0	0	0	0	0	0	0	0	0	0
2014-06-26	3	3	0	0	0	0	0	0	0	1	0	0	0	1	1	0	0	0	0	0	0	0	0	0	0	0
2014-06-27	4	2	2	1	0	1	0	0	0	0	0	0	0	0	0	0	0	0	0	0	0	0	0	0	0	0
2014-06-28	10	6	4	2	0	0	0	0	1	2	1	0	0	0	0	0	0	0	0	0	0	0	0	0	0	0
2014-06-29	15	10	5	3	0	3	0	0	0	4	0	0	0	0	0	0	0	0	0	0	0	0	0	0	0	0
2014-07-01	18	14	4	2	0	4	0	0	1	4	1	0	0	1	1	0	0	0	0	0	0	0	0	0	0	0
2014-07-02	4	2	2	0	0	0	0	0	1	1	0	0	0	0	0	0	0	0	0	0	0	0	0	0	0	0
2014-07-03	2	1	1	1	0	0	0	0	0	0	0	0	0	0	0	0	0	0	0	0	0	0	0	0	0	0
2014-07-04	9	3	6	2	0	1	0	0	0	0	0	0	0	0	0	0	0	0	0	0	0	0	0	0	0	0
2014-07-05	0	0	0	0	0	0	0	0	0	0	0	0	0	0	0	0	0	0	0	0	0	0	0	0	0	0
2014-07-06	4	0	4	0	0	0	0	0	0	0	0	0	0	0	0	0	0	0	0	0	0	0	0	0	0	0
2014-07-07	0	0	0	0	0	0	0	0	0	0	0	0	0	0	0	0	0	0	0	0	0	0	0	0	0	0
2014-07-08	2	2	0	0	0	0	0	0	1	1	0	0	0	0	0	0	0	0	0	0	0	0	0	0	0	0
2014-07-09	1	0	1	0	0	0	0	0	0	0	0	0	0	0	0	0	0	0	0	0	0	0	0	0	0	0
2014-07-10	0	0	0	0	0	0	0	0	0	0	0	0	0	0	0	0	0	0	0	0	0	0	0	0	0	0
2014-07-11	1	0	1	0	0	0	0	0	0	0	0	0	0	0	0	0	0	0	0	0	0	0	0	0	0	0
2014-07-12	1	0	1	0	0	0	0	0	0	0	0	0	0	0	0	0	0	0	0	0	0	0	0	0	0	0
2014-07-13	0	0	0	0	0	0	0	0	0	0	0	0	0	0	0	0	0	0	0	0	0	0	0	0	0	0
2014-07-14	2	1	1	0	0	0	0	0	1	0	0	0	0	0	0	0	0	0	0	0	0	0	0	0	0	0
2014-07-15	4	1	3	1	0	0	0	0	0	0	0	0	0	0	0	0	0	0	0	0	0	0	0	0	0	0
2014-07-16	13	4	9	0	0	0	0	0	3	0	1	0	0	0	0	0	0	0	0	0	0	0	0	0	0	0
2014-07-17	8	5	3	2	0	3	0	0	0	0	0	0	0	0	0	0	0	0	0	0	0	0	0	0	0	0
2014-07-18	7	1	6	0	0	0	0	0	0	1	0	0	0	0	0	0	0	0	0	0	0	0	0	0	0	0
2014-07-19	10	5	5	1	0	0	0	0	3	0	1	0	0	0	0	0	0	0	0	0	0	0	0	0	0	0
2014-07-20	6	2	4	0	0	0	0	0	1	0	0	0	0	0	1	0	0	0	0	0	0	0	0	0	0	0
2014-07-21	0	0	0	0	0	0	0	0	0	0	0	0	0	0	0	0	0	0	0	0	0	0	0	0	0	0
2014-07-22	8	2	6	0	0	0	0	0	0	1	0	1	0	0	0	0	0	0	0	0	0	0	0	0	0	0
2014-07-23	11	5	6	1	0	0	1	0	3	0	0	0	0	0	0	0	0	0	0	0	0	0	0	0	0	0
2014-07-24	0	0	0	0	0	0	0	0	0	0	0	0	0	0	0	0	0	0	0	0	0	0	0	0	0	0
2014-07-25	0	0	0	0	0	0	0	0	0	0	0	0	0	0	0	0	0	0	0	0	0	0	0	0	0	0
2014-07-26	3	1	2	0	0	0	0	0	0	1	0	0	0	0	0	0	0	0	0	0	0	0	0	0	0	0
2014-07-27	6	3	3	0	0	0	0	0	1	2	0	0	0	0	0	0	0	0	0	0	0	0	0	0	0	0
2014-07-28	0	0	0	0	0	0	0	0	0	0	0	0	0	0	0	0	0	0	0	0	0	0	0	0	0	0
2014-07-29	2	0	2	0	0	0	0	0	0	0	0	0	0	0	0	0	0	0	0	0	0	0	0	0	0	0
2014-07-30	2	0	2	0	0	0	0	0	0	0	0	0	0	0	0	0	0	0	0	0	0	0	0	0	0	0
2014-07-31	3	2	1	1	0	0	0	0	1	0	0	0	0	0	0	0	0	0	0	0	0	0	0	0	0	0
2014-08-01	2	1	1	0	0	1	0	0	0	0	0	0	0	0	0	0	0	0	0	0	0	0	0	0	0	0
2014-08-02	0	0	0	0	0	0	0	0	0	0	0	0	0	0	0	0	0	0	0	0	0	0	0	0	0	0
2014-08-03	4	2	2	1	0	1	0	0	0	0	0	0	0	0	0	0	0	0	0	0	0	0	0	0	0	0
2014-08-04	0	0	0	0	0	0	0	0	0	0	0	0	0	0	0	0	0	0	0	0	0	0	0	0	0	0
2014-08-05	0	0	0	0	0	0	0	0	0	0	0	0	0	0	0	0	0	0	0	0	0	0	0	0	0	0
2014-08-06	2	2	0	0	0	0	0	0	1	0	0	0	0	1	0	0	0	0	0	0	0	0	0	0	0	0
2014-08-07	0	0	0	0	0	0	0	0	0	0	0	0	0	0	0	0	0	0	0	0	0	0	0	0	0	0
2014-08-08	3	2	1	2	0	0	0	0	0	0	0	0	0	0	0	0	0	0	0	0	0	0	0	0	0	0
2014-08-09	0	0	0	0	0	0	0	0	0	0	0	0	0	0	0	0	0	0	0	0	0	0	0	0	0	0
2014-08-10	2	1	1	1	0	0	0	0	0	0	0	0	0	0	0	0	0	0	0	0	0	0	0	0	0	0
2014-08-12	0	0	0	0	0	0	0	0	0	0	0	0	0	0	0	0	0	0	0	0	0	0	0	0	0	0
2014-08-13	6	5	1	2	0	2	0	0	1	0	0	0	0	0	0	0	0	0	0	0	0	0	0	0	0	0
2014-08-14	0	0	0	0	0	0	0	0	0	0	0	0	0	0	0	0	0	0	0	0	0	0	0	0	0	0
2014-08-15	12	8	4	3	0	4	0	0	1	0	0	0	0	0	0	0	0	0	0	0	0	0	0	0	0	0
2014-08-16	2	2	0	1	0	1	0	0	0	0	0	0	0	0	0	0	0	0	0	0	0	0	0	0	0	0
2014-08-17	0	0	0	0	0	0	0	0	0	0	0	0	0	0	0	0	0	0	0	0	0	0	0	0	0	0
2014-08-18	4	3	1	2	0	1	0	0	0	0	0	0	0	0	0	0	0	0	0	0	0	0	0	0	0	0
2014-08-19	8	6	2	1	0	0	0	0	4	0	1	0	0	0	0	0	0	0	0	0	0	0	0	0	0	0
2014-08-20	7	6	1	3	0	2	0	0	1	0	0	0	0	0	0	0	0	0	0	0	0	0	0	0	0	0
2014-08-21	4	4	0	2	0	2	0	0	0	0	0	0	0	0	0	0	0	0	0	0	0	0	0	0	0	0
2014-08-22	3	3	0	1	0	1	0	0	0	1	0	0	0	0	0	0	0	0	0	0	0	0	0	0	0	0
2014-08-23	6	4	2	4	0	0	0	0	0	0	0	0	0	0	0	0	0	0	0	0	0	0	0	0	0	0
2014-08-24	8	4	4	2	0	1	0	0	0	1	0	0	0	0	0	0	0	0	0	0	0	0	0	0	0	0
2014-08-25	6	3	3	1	0	2	0	0	0	0	0	0	0	0	0	0	0	0	0	0	0	0	0	0	0	0
2014-08-26	0	0	0	0	0	0	0	0	0	0	0	0	0	0	0	0	0	0	0	0	0	0	0	0	0	0
2014-08-27	12	6	6	4	0	1	0	0	0	0	1	0	0	0	0	0	0	0	0	0	0	0	0	0	0	0
2014-08-28	5	5	0	4	0	1	0	0	0	0	0	0	0	0	0	0	0	0	0	0	0	0	0	0	0	0
2014-08-29	9	7	2	4	0	0	1	0	1	0	1	0	0	0	0	0	0	0	0	0	0	0	0	0	0	0
2014-08-30	3	3	0	3	0	0	0	0	0	0	0	0	0	0	0	0	0	0	0	0	0	0	0	0	0	0
2014-09-02	0	0	0	0	0	0	0	0	0	0	0	0	0	0	0	0	0	0	0	0	0	0	0	0	0	0
2014-09-03	18	12	6	5	0	4	0	0	1	1	0	0	0	0	1	0	0	0	0	0	0	0	0	0	0	0
2014-09-04	4	3	1	2	0	1	0	0	0	0	0	0	0	0	0	0	0	0	0	0	0	0	0	0	0	0
2014-09-05	7	6	1	4	0	1	0	0	1	0	0	0	0	0	0	0	0	0	0	0	0	0	0	0	0	0
2014-09-06	0	0	0	0	0	0	0	0	0	0	0	0	0	0	0	0	0	0	0	0	0	0	0	0	0	0
2014-09-07	10	7	3	3	0	2	0	0	1	1	0	0	0	0	0	0	0	0	0	0	0	0	0	0	0	0
2014-09-08	0	0	0	0	0	0	0	0	0	0	0	0	0	0	0	0	0	0	0	0	0	0	0	0	0	0
2014-09-09	5	2	3	0	0	2	0	0	0	0	0	0	0	0	0	0	0	0	0	0	0	0	0	0	0	0
2014-09-10	18	12	6	4	0	7	0	0	0	1	0	0	0	0	0	0	0	0	0	0	0	0	0	0	0	0
2014-09-11	3	1	2	1	0	0	0	0	0	0	0	0	0	0	0	0	0	0	0	0	0	0	0	0	0	0
2014-09-12	0	0	0	0	0	0	0	0	0	0	0	0	0	0	0	0	0	0	0	0	0	0	0	0	0	0
2014-09-13	0	0	0	0	0	0	0	0	0	0	0	0	0	0	0	0	0	0	0	0	0	0	0	0	0	0
2014-09-14	4	2	2	1	0	1	0	0	0	0	0	0	0	0	0	0	0	0	0	0	0	0	0	0	0	0
2014-09-15	2	2	0	2	0	0	0	0	0	0	0	0	0	0	0	0	0	0	0	0	0	0	0	0	0	0
2014-09-16	6	5	1	1	0	3	0	0	0	1	0	0	0	0	0	0	0	0	0	0	0	0	0	0	0	0
2014-09-17	8	4	4	4	0	0	0	0	0	0	0	0	0	0	0	0	0	0	0	0	0	0	0	0	0	0
2014-09-18	0	0	0	0	0	0	0	0	0	0	0	0	0	0	0	0	0	0	0	0	0	0	0	0	0	0
2014-09-19	5	5	0	3	0	1	0	0	0	0	0	0	0	0	1	0	0	0	0	0	0	0	0	0	0	0
2014-09-20	1	1	0	1	0	0	0	0	0	0	0	0	0	0	0	0	0	0	0	0	0	0	0	0	0	0
2014-09-21	5	3	2	2	0	1	0	0	0	0	0	0	0	0	0	0	0	0	0	0	0	0	0	0	0	0
2014-09-22	3	0	3	0	0	0	0	0	0	0	0	0	0	0	0	0	0	0	0	0	0	0	0	0	0	0
2014-09-23	0	0	0	0	0	0	0	0	0	0	0	0	0	0	0	0	0	0	0	0	0	0	0	0	0	0
2014-09-24	0	0	0	0	0	0	0	0	0	0	0	0	0	0	0	0	0	0	0	0	0	0	0	0	0	0
2014-09-27	3	3	0	1	0	1	0	0	0	1	0	0	0	0	0	0	0	0	0	0	0	0	0	0	0	0
2014-09-28	0	0	0	0	0	0	0	0	0	0	0	0	0	0	0	0	0	0	0	0	0	0	0	0	0	0
2014-09-29	6	2	4	2	0	0	0	0	0	0	0	0	0	0	0	0	0	0	0	0	0	0	0	0	0	0
2014-09-30	0	0	0	0	0	0	0	0	0	0	0	0	0	0	0	0	0	0	0	0	0	0	0	0	0	0
2014-10-01	9	7	2	4	0	3	0	0	0	0	0	0	0	0	0	0	0	0	0	0	0	0	0	0	0	0
2014-10-02	4	3	1	1	0	0	0	0	0	1	0	0	0	0	0	1	0	0	0	0	0	0	0	0	0	0
2014-10-03	6	6	0	4	0	2	0	0	0	0	0	0	0	0	0	0	0	0	0	0	0	0	0	0	0	0
2014-10-04	0	0	0	0	0	0	0	0	0	0	0	0	0	0	0	0	0	0	0	0	0	0	0	0	0	0
2014-10-05	3	0	3	0	0	0	0	0	0	0	0	0	0	0	0	0	0	0	0	0	0	0	0	0	0	0
2014-10-08	1	1	0	1	0	0	0	0	0	0	0	0	0	0	0	0	0	0	0	0	0	0	0	0	0	0
2014-10-09	0	0	0	0	0	0	0	0	0	0	0	0	0	0	0	0	0	0	0	0	0	0	0	0	0	0
2014-10-10	0	0	0	0	0	0	0	0	0	0	0	0	0	0	0	0	0	0	0	0	0	0	0	0	0	0
2014-10-11	7	6	1	2	0	1	0	0	0	2	0	0	0	1	0	0	0	0	0	0	0	0	0	0	0	0
2014-10-12	1	0	1	0	0	0	0	0	0	0	0	0	0	0	0	0	0	0	0	0	0	0	0	0	0	0
2014-10-13	0	0	0	0	0	0	0	0	0	0	0	0	0	0	0	0	0	0	0	0	0	0	0	0	0	0
2014-10-14	0	0	0	0	0	0	0	0	0	0	0	0	0	0	0	0	0	0	0	0	0	0	0	0	0	0
2014-10-15	0	0	0	0	0	0	0	0	0	0	0	0	0	0	0	0	0	0	0	0	0	0	0	0	0	0
2014-10-16	2	2	0	2	0	0	0	0	0	0	0	0	0	0	0	0	0	0	0	0	0	0	0	0	0	0
2014-10-17	0	0	0	0	0	0	0	0	0	0	0	0	0	0	0	0	0	0	0	0	0	0	0	0	0	0
2014-10-20	0	0	0	0	0	0	0	0	0	0	0	0	0	0	0	0	0	0	0	0	0	0	0	0	0	0
2014-10-21	0	0	0	0	0	0	0	0	0	0	0	0	0	0	0	0	0	0	0	0	0	0	0	0	0	0
2014-10-22	0	0	0	0	0	0	0	0	0	0	0	0	0	0	0	0	0	0	0	0	0	0	0	0	0	0
2014-10-23	0	0	0	0	0	0	0	0	0	0	0	0	0	0	0	0	0	0	0	0	0	0	0	0	0	0
2014-10-24	0	0	0	0	0	0	0	0	0	0	0	0	0	0	0	0	0	0	0	0	0	0	0	0	0	0
2014-10-25	0	0	0	0	0	0	0	0	0	0	0	0	0	0	0	0	0	0	0	0	0	0	0	0	0	0
2014-10-26	0	0	0	0	0	0	0	0	0	0	0	0	0	0	0	0	0	0	0	0	0	0	0	0	0	0
2014-10-27	0	0	0	0	0	0	0	0	0	0	0	0	0	0	0	0	0	0	0	0	0	0	0	0	0	0
2014-10-30	0	0	0	0	0	0	0	0	0	0	0	0	0	0	0	0	0	0	0	0	0	0	0	0	0	0
2014-10-31

## Sheet: Population dynamics
This table corresponding to Fig.2, Fig.3.				♀: female	♂: male
Date\Year	Mamestra brassicae L.
	2003	2004	2005	2006	2007	2008	2009	2010	2011	2012	2013	2014	Mean(2003-2014) (for Fig.3B)
2012-04-01																These two tables indicate the nightly mean catches in different seasons.
2012-04-02												0	0
2012-04-03										0	0	0	0				Sum	Proportion			Mean	SD(Standard deviation)	SE(Standard error)
2012-04-04										0	0	0	0			Apr.	40	0.00112581		Spring(Apr.-May)	0.0381649	0.0523812	0.0370391
2012-04-05										0	0		0			May	2672	0.0752041		Summer(Jun.-Aug.)	0.258017	0.136995	0.079094
2012-04-06										0			0			Jun.	4543	0.127864		Autumn(Sep-Oct)	0.07481	0.0955281	0.0675486
2012-04-07										0		0	0			Jul.	14246	0.400957
2012-04-08										0	0	0	0			Aug.	8713	0.245229
2012-04-09										0	0	0	0			Sep.	5058	0.142359
2012-04-10											0	1	0.5			Oct.	258	0.00726147
2012-04-11										0	0	0	0
2012-04-12										0	0	0	0
2012-04-13										0		0	0
2012-04-14										0		0	0
2012-04-15										0		0	0			F-test (for the number of M. brassicae captured between months during 2003-2014)
2012-04-16										0	0	0	0
2012-04-17											0	0	0				2003	2004	2005	2006	2007	2008	2009	2010	2011	2012	2013	2014	Mean	SD(Standard deviation)	SE(Standard error)
2012-04-18										0	0		0			Apr.					0		1		0	0	0	39	6.66667	15.8451	6.46873
2012-04-19										0	0	0	0			May	0	179	41	365	243	222	269	254	354	504	70	171	222.667	144.809	41.8026
2012-04-20					0					0		1	0.333333			Jun.	33	79	172	508	679	347	233	963	701	275	378	175	378.583	282.636	81.5901
2012-04-21					0					0	0	1	0.25			Jul.	410	377	1062	995	3368	3290	352	1415	1221	795	834	127	1187.17	1072.12	309.495
2012-04-22					0					0	0	4	1			Aug.	331	354	1208	828	471	1405	329	2198	513	283	685	108	726.083	603.988	174.356
2012-04-23					0					0	0	0	0			Sep.	92	549	627	908	391	404	913	824	144	19	79	108	421.5	338.869	97.8231
2012-04-24					0					0	0	0	0			Oct.		22	101	9	80	8	0	3	0	2	0	33	23.4545	35.0439	10.5661
2012-04-25					0							5	2.5
2012-04-26					0				0	0		0	0
2012-04-27					0				0	0	0	0	0
2012-04-28					0		1		0		0	7	1.6			Input data
2012-04-29					0		0		0	0	0	13	2.16667			Months	Sum			Descriptives
2012-04-30					0		0			0	0	7	1.4			4				Quantity
2012-05-01					0		0			0	0	11	2.2			4					N	Mean	Std. Deviation	Std. Error	95% Confidence Interval for Mean		Minimum	Maximum
2012-05-02					0		0	0	4	0	0	2	0.857143			4									Lower Bound	Upper Bound
2012-05-03					0		1	0	2	1		0	0.666667			4				4.00	6	6.66667	15.8451	6.46873	-9.96173	23.2951	0	39
2012-05-04					26		0	0		3	0	3	5.33333			4	0			5.00	12	222.667	144.809	41.8026	130.66	314.674	0	504
2012-05-05					0		2	0		0	0		0.4			4				6.00	12	378.583	282.636	81.5901	199.005	558.162	33	963
2012-05-06					3		0	0	4	3	1	4	2.14286			4	1			7.00	12	1187.17	1072.12	309.495	505.972	1868.36	127	3368
2012-05-07					0	1	2	0	9	5	0	0	2.125			4				8.00	12	753.667	592.907	171.158	376.951	1130.38	108	2198
2012-05-08			6	0	0	0	0	2	0	4	3	1	1.6			4	0			9.00	12	421.5	338.869	97.8231	206.193	636.807	19	913
2012-05-09	0		1	0	0	7	0	0	0	8		0	1.6			4	0			10.00	11	23.4545	35.0439	10.5661	-0.0882458	46.9973	0	101
2012-05-10	0		0	0	0	5	0	0	0	10		1	1.6			4	0			Total	77	465.727	632.218	72.0479	322.231	609.223	0	3368
2012-05-11	0		0	0	22	0	0	0	2	10	0		3.4			4	39
2012-05-12	0		0	0	5	0	7	0		0	6	0	1.8			5	0			Test of Homogeneity of Variances
2012-05-13	0	13	3	0	0	0	7	5		17		0	4.5			5	179			Quantity
2012-05-14	0	22	4	0	13	9	4	4	0	0	4	0	5			5	41			Levene Statistic	df1	df2	Sig.
2012-05-15	0	37	2	0	0	7	15	23	0	12	1	2	8.25			5	365			6.66621	6	70	1.30904e-05
2012-05-16	0	0	0	0	5	6	4	0	0	13	1	2	2.58333			5	243
2012-05-17	0	17	0	12	0	13	0	0	0	17	6	3	5.66667			5	222
2012-05-18	0	3	0	30	0	1	3	0	50	27	2	12	10.6667			5	269			ANOVA
2012-05-19	0	0	1	39	7	2	18	0	7	37	6	1	9.83333			5	254			Quantity
2012-05-20	0	12	7	4	35	0	4	27		22	2	14	11.5455			5	354				Sum of Squares	df	Mean Square	F	Sig.
2012-05-21	0	19	0	3	7	6	7	65	2	174	2	20	25.4167			5	504			Between Groups	1.14802e+07	6	1.91337e+06	7.08771	6.34518e-06
2012-05-22	0	3	1	5	2	13	0	25	16	12	3	18	8.16667			5	70			Within Groups	1.88969e+07	70	269956
2012-05-23	0	20	2	38	0	12	19	9	45	27	2	12	15.5			5	171			Total	3.03772e+07	76
2012-05-24	0	0	0	16	1	19	22	0	53	25	2	16	12.8333			6	33
2012-05-25	0	14	0	3	0	35	16	6	19	14	3	0	9.16667			6	79
2012-05-26	0	3	4	17	2	6	27	6	18	2		1	7.81818			6	172			Multiple Comparisons
2012-05-27	0	0	5	9	2	25	11	39	24	17		7	12.6364			6	508			Dependent Variable: Quantity
2012-05-28	0	6	3	7	0	21	49	0	57	14	6	2	13.75			6	679			(I) Months			Mean Difference (I-J)	Std. Error	Sig.	95% Confidence Interval
2012-05-29	0	8	0	39	5		26	0	30	15	3	7	12.0909			6	347									Lower Bound	Upper Bound
2012-05-30	0	2	2	75	24	34	0	16		11	11	6	16.4545			6	233			Tukey HSD	4.00	5.00	-216	259.787	0.98079	-1004.64	572.64
2012-05-31	0	0	0	68	84	0	25	27	12	4	6	26	21			6	963					6.00	-371.917	259.787	0.782888	-1160.56	416.723
2012-06-01	0	1	6	11	2	0	8	38		0	9	0	6.81818			6	701					7.00	-1180.50000*	259.787	0.000433484	-1969.14	-391.86
2012-06-02	0	2	0	13	7	0	0	7		20	8	13	6.36364			6	275					8.00	-747	259.787	0.0749618	-1535.64	41.6397
2012-06-03	0	4	4	20	23	18	6	16	47	0	10	8	13			6	378					9.00	-414.833	259.787	0.68473	-1203.47	373.806
2012-06-04	0	3	6	44	46	11	12	62	32	0	12	6	19.5			6	175					10.00	-16.7879	263.693	1	-817.287	783.712
2012-06-05	0	7	10	31	123	21	0	56	80	22	10	1	30.0833			7	410				5.00	4.00	216	259.787	0.98079	-572.64	1004.64
2012-06-06	0	7	9	12	81	3	18	113	31	31	10	5	26.6667			7	377					6.00	-155.917	212.115	0.989869	-799.838	488.005
2012-06-07	0	7	4	14	40	39	3	69	27	8	8	0	18.25			7	1062					7.00	-964.50000*	212.115	0.000428924	-1608.42	-320.578
2012-06-08		7	4	12	23	14	0	53	16	38	14	5	16.9091			7	995					8.00	-531	212.115	0.174022	-1174.92	112.922
2012-06-09		2	14	0	26	25	2	97	42	0	2	4	19.4545			7	3368					9.00	-198.833	212.115	0.965068	-842.755	445.088
2012-06-10	0	5	21	2	56	4	2	0	0	23	1	4	9.83333			7	3290					10.00	199.212	216.882	0.968373	-459.181	857.606
2012-06-11	0		11	0	34	14	4	15	5	3	2	0	8			7	352				6.00	4.00	371.917	259.787	0.782888	-416.723	1160.56
2012-06-12	0	6	15	1	18	5	10	55	3	11	22	0	12.1667			7	1415					5.00	155.917	212.115	0.989869	-488.005	799.838
2012-06-13	0	5		1	3	3	11	14	7	2	24	0	6.36364			7	1221					7.00	-808.58333*	212.115	0.00521645	-1452.5	-164.662
2012-06-14	0	12	7	30	13	0	23	73	7		24	0	17.1818			7	795					8.00	-375.083	212.115	0.573449	-1019	268.838
2012-06-15	0	0	2	35	4	9	32	62	4	0	12	10	14.1667			7	834					9.00	-42.9167	212.115	0.999994	-686.838	601.005
2012-06-16	0	0	4	12	30	22		32	34	10	22	20	16.9091			7	127					10.00	355.129	216.882	0.658909	-303.265	1013.52
2012-06-17	0	1		39	20	0	8	36	97	13	17	2	21.1818			8	331				7.00	4.00	1180.50000*	259.787	0.000433484	391.86	1969.14
2012-06-18	0	1	0	68	11	6	2	28	94	23	13	7	21.0833			8	685					5.00	964.50000*	212.115	0.000428924	320.578	1608.42
2012-06-19	0	1	0	0	44	2	6	12	55	12	14	15	13.4167			8	1208					6.00	808.58333*	212.115	0.00521645	164.662	1452.5
2012-06-20	0	3	0	28	36	12	8	9	14	17	3	8	11.5			8	828					8.00	433.5	212.115	0.397336	-210.422	1077.42
2012-06-21	0	0	3	10	8	6	11	42	26	23	6	12	12.25			8	471					9.00	765.66667*	212.115	0.00981317	121.745	1409.59
2012-06-22		0	0	0	6	5	6	4		0	11	5	3.7			8	1405					10.00	1163.71212*	216.882	1.99635e-05	505.319	1822.11
2012-06-23		2	5	19	14	8	13	4	7	10	35	6	11.1818			8	329				8.00	4.00	747	259.787	0.0749618	-41.6397	1535.64
2012-06-24		1	17	17	3	18	0	6	20	1	26	8	10.6364			8	2198					5.00	531	212.115	0.174022	-112.922	1174.92
2012-06-25	0	0	11	12	1	9	9	2	5	5	11	4	5.75			8	513					6.00	375.083	212.115	0.573449	-268.838	1019
2012-06-26	0	0	0	32	5	18	2	3	0	1	5	3	5.75			8	283					7.00	-433.5	212.115	0.397336	-1077.42	210.422
2012-06-27	0	2	0	26	0	8	8	27	14	0	16	4	8.75			8	685					9.00	332.167	212.115	0.703986	-311.755	976.088
2012-06-28	0	0	6	11	0	27	11	13	20	2	20	10	10			8	108					10.00	730.21212*	216.882	0.0201703	71.8186	1388.61
2012-06-29	0	0	9	1	2	26	9	8	8		8	15	7.81818			9	92				9.00	4.00	414.833	259.787	0.68473	-373.806	1203.47
2012-06-30	33	0	4	7	0	14	9	7	6	0	3		7.54545			9	549					5.00	198.833	212.115	0.965068	-445.088	842.755
2012-07-01	0	0	2	3	5		4	15		2	4	18	5.3			9	627					6.00	42.9167	212.115	0.999994	-601.005	686.838
2012-07-02	0	8	8	5	3	18	2	23	10	0	15	4	8			9	908					7.00	-765.66667*	212.115	0.00981317	-1409.59	-121.745
2012-07-03	0	7	0	9	15	56	0	8	5	6	17	2	10.4167			9	391					8.00	-332.167	212.115	0.703986	-976.088	311.755
2012-07-04	0	0	6	6	25	25	1	8	12	16	15	9	10.25			9	404					10.00	398.045	216.882	0.529354	-260.348	1056.44
2012-07-05	0	0	9	0	19		3	5	19		22	0	7.7			9	913				10.00	4.00	16.7879	263.693	1	-783.712	817.287
2012-07-06	0	0	11	7	23	73	0	6	24	3	12	4	13.5833			9	824					5.00	-199.212	216.882	0.968373	-857.606	459.181
2012-07-07	0	2	11	2	15	96	4	5	48	11	5	0	16.5833			9	144					6.00	-355.129	216.882	0.658909	-1013.52	303.265
2012-07-08	0	3	22	7	14	114	2	8	5	10	4	2	15.9167			9	19					7.00	-1163.71212*	216.882	1.99635e-05	-1822.11	-505.319
2012-07-09	0	0	12	15	23	136	2	17	26	8		1	21.8182			9	79					8.00	-730.21212*	216.882	0.0201703	-1388.61	-71.8186
2012-07-10	0	44	3	3	6	57	8	35	25	8		0	17.1818			9	108					9.00	-398.045	216.882	0.529354	-1056.44	260.348
2012-07-11	0		0	15	23	46	3	16	2	32	11	1	13.5455			10				*. The mean difference is significant at the 0.05 level.
2012-07-12	0	29	10	15	33	27	8	40	22	28	13	1	18.8333			10	22
2012-07-13	0	0	13	2	64	7	0	38	0	8	24	0	13			10	101
2012-07-14	0	8	40	0	97	36	7	52	6	30	12	2	24.1667			10	9			Quantity
2012-07-15	0	22	23	45	95		25	101	16	58	16	4	36.8182			10	80			Months		N	Subset for alpha = 0.05
2012-07-16	0	31	62	1	161	34	50	113	3	11	21	13	41.6667			10	8						1	2	3
2012-07-17	0		20	13	328	110	0	6	24	57	22	8	53.4545			10	0			Tukey HSDa,b	4.00	6	6.66667
2012-07-18	0	20	21	15	151	71	5	142	8	96	15	7	45.9167			10	3				10.00	11	23.4545
2012-07-19	61	13	22	80	201	175	9	0	69	74	31	10	62.0833			10	0				5.00	12	222.667	222.667
2012-07-20	0	27	14	25	339	320	63	0	26	129	7	6	79.6667			10	2				6.00	12	378.583	378.583
2012-07-21	141	8	28	19	80	125	2	105	58	30	9	0	50.4167			10	0				9.00	12	421.5	421.5
2012-07-22	0	5	26	15	236	500	2	144	87		112	8	103.182			10	33				8.00	12		753.667	753.667
2012-07-23	57		78	107	263	218	0	232	40	54	5	11	96.8182								7.00	12			1187.17
2012-07-24	0	40		73	463	188	31	71	72	55	39	0	93.8182								Sig.		0.540007	0.245454	0.486619
2012-07-25	49	18		29	201	159	37	7	0	7	0	0	46.0909							Ryan-Einot-Gabriel-Welsch Rangec	4.00	6	6.66667
2012-07-26	20		138	33	195	132	34	0	168	47	64	3	75.8182								10.00	11	23.4545
2012-07-27		38	117	80	150	154	22		73	10	9	6	65.9								5.00	12	222.667	222.667
2012-07-28	38	28	56	80	13	53	5		97	4	68	0	40.1818								6.00	12	378.583	378.583
2012-07-29	44	4	172	155	46	224	4	85	117	0	81	2	77.8333								9.00	12	421.5	421.5
2012-07-30	0	8	138	126	64	122	12	133	46	0	67	2	59.8333								8.00	12		753.667	753.667
2012-07-31	0	14		10	17	14	7	0	113	1	114	3	26.6364								7.00	12			1187.17
2012-08-01	49	24	86	100	19	0	4	0	131		78	2	44.8182								Sig.		0.492208	0.116129	0.148051
2012-08-02	6	34	32	94	22	40	3	158	76	11	130	0	50.5							Means for groups in homogeneous subsets are displayed.
2012-08-03	34	14	102	26	34	159	5	238	25	0	72	4	59.4167							a. Uses Harmonic Mean Sample Size = 10.382.
2012-08-04	0	9	39	16	43	128	1	161	45	12	45	0	41.5833							b. The group sizes are unequal. The harmonic mean of the group sizes is used. Type I error levels are not guaranteed.
2012-08-05		12	33	21	44	87	6	73	35	8	110	0	39							c. Critical values are not monotonic for these data. Substitutions have been made to ensure monotonicity. Type I error is therefore smaller.
2012-08-06	6	11	31	6	33	59	3	142		9	75	2	34.2727
2012-08-07	0	10		2		51	3	91		8	9	0	19.3333
2012-08-08	0	18		3	36	31	1	78	0	7	17	3	17.6364
2012-08-09	0	11	43	6	20	144	0	174	13	11	27	0	37.4167			Linear regression analysis
2012-08-10	0	18	2	11	35	21	4	113	18	10	48	2	23.5						ANOVAa
2012-08-11	0	2	84	6		5	1	44	16	11	17		18.6			Year	Sum		Model		Sum of Squares	df	Mean Square	F	Sig.
2012-08-12	0		10	3		38	0	111	0		21	0	20.3333			2003	866		1	Regression	1.79711e+07	1	1.79711e+07	162.137	.000b
2012-08-13	0	24	34	8	7	29	5	35	4	12	8	6	14.3333			2004	1560			Residual	443356	4	110839
2012-08-14	0	5	16	12	3	27	3	21	4	0	8	0	8.25			2005	3211			Total	1.84145e+07	5
2012-08-15	0	14	16	7	3	5	0	69	0	14	3	12	11.9167			2006	3613		a. Dependent Variable: sum
2012-08-16	0	9	37	3	21	6	9	24	2	17	1	2	10.9167			2007	5232		b. Predictors: (Constant), Year
2012-08-17	0	21		3	8	0		14	7	37	6	0	9.6			2008	5676
2012-08-18	0	0	0	2	5	15	3	8	10	10	1	4	4.83333
2012-08-19	0	9	0	9	9	6	1	119	2	23	0	8	15.5
2012-08-20	0	51	5	3	11	26	9	25	5	29	0	7	14.25			Year	Sum
2012-08-21	0	6	9	29	5		9	0	4	0	0	4	6			2010	5657		ANOVAa
2012-08-22	0	14	10	27	22	62	12		11	8	0	3	15.3636			2011	2933		Model		Sum of Squares	df	Mean Square	F	Sig.
2012-08-23	0	9	49	38	9	67	11	10	10	8	3	6	18.3333			2012	1878		1	Regression	1.14041e+07	1	1.14041e+07	15.2256	.030b
2012-08-24	0	8	34	61	9	86	0	60	20	5	0	8	24.25			2013	2046			Residual	2.24703e+06	3	749010
2012-08-25	78	16	31	13	23	50	57	39	5	8	1	6	27.25			2014	761			Total	13651134	4
2012-08-26	68	0	74	47	33	51	45	24	9		0	0	31.9091						a. Dependent Variable: sum
2012-08-27	54	0	74	42	0	52	14	0	0	16	3	12	22.25						b. Predictors: (Constant), Year
2012-08-28	0	0	130	53	6	71	63		26	0		5	35.4
2012-08-29	0	1	72	33	6	41	31	59	10	0		9	23.8182			Autocorrelation tests
2012-08-30	36	2	76	41	1	48	16	142	5	0	1	3	30.9167						sum
2012-08-31	0	2	79	103	4		10	166	20	9	1		39.4			Year	Sum
2012-09-01	18	3		49	34	36	3	0	0	2	6		15.1			2003	866
2012-09-02	64	29	44	64	41	31	24	152	8	9	3	0	39.0833			2004	1560		Autocorrelations
2012-09-03	0		29	122	4	62	55	123	6	0	3	18	38.3636			2005	3211		Series: sum
2012-09-04	0	19	43		9	12	43	175	0	2	9	4	28.7273			2006	3613		Lag	Autocorrelation	Std. Errora	Box-Ljung Statistic
2012-09-05	0	12	29	26	25	36	82	43	4	0	0	7	22			2007	5232					Value	df	Sig.b
2012-09-06	0	13	66	3	20	50	0	36	0	0	6	0	16.1667			2008	5676		1	-0.438456	0.264443	2.74908	1	0.0973101
2012-09-07	0		59	59	46	31	7	0	0	0	2	10	19.4545			2009	2097		2	0.138371	0.250873	3.0533	2	0.217262
2012-09-08	5	57	43		23	12	8	90	60	1	8	0	27.9091			2010	5657		3	0.306566	0.236525	4.73324	3	0.192405
2012-09-09	0	90	39		12	1	8	111	6	0	0	5	24.7273			2011	2933		4	-0.339537	0.221249	7.08836	4	0.131292
2012-09-10	0	66		34	16	11	13	14	6	0	6	18	16.7273			2012	1878		5	0.124866	0.204837	7.45996	5	0.188617
2012-09-11	0	26	1	95		2	12	41	6	2	2	3	17.2727			2013	2046		6	-0.0648426	0.186989	7.58021	6	0.270499
2012-09-12	0	25	2	58	15	2	125	16	8	1	0	0	21			2014	761		7	-0.134899	0.167248	8.23078	7	0.312684
2012-09-13	1	55		32	9	0	93	10	1	2	6	0	19						8	-0.0230556	0.144841	8.25612	8	0.40886
2012-09-14	0		20	38	4	1	24	5	0	0	9	4	9.54545						9	-0.0475872	0.118262	8.41804	9	0.492628
2012-09-15	3	2	43	19	3	1	43	0	2		0	2	10.7273						a. The underlying process assumed is independence (white noise).
2012-09-16	1		17	19	1	4	36	4	0		5	6	9.3						b. Based on the asymptotic chi-square approximation.
2012-09-17	0		3	31	1	47	21	0	0		4	8	11.5
2012-09-18	0	38	70	22	2	21	78	0	0	0	0	0	19.25
2012-09-19	0	63	38	56	0	9	27	0	10	0	0	5	17.3333
2012-09-20	0		8	43	0	2	34	0	6	0	8	1	9.27273
2012-09-21	0	43	0	22	14	6	63	0	3	0	1	5	13.0833
2012-09-22	0	5	12	29	15	0	17	0	0	0	1	3	6.83333
2012-09-23	0	0	22	21	22	0	20	0	7	0		0	8.36364
2012-09-24	0	1	11	8	5	0	43	0	7	0		0	6.81818
2012-09-25		1	15	10	2	0		0	4	0			4
2012-09-26		0	13	12	2	0	4	0	0	0	0		3.1
2012-09-27		1	0	10	6	0	0	0	0	0	0	3	1.81818
2012-09-28		0	0	14	0	11	3	0	0		0	0	2.8
2012-09-29		0		8	17	3	2	4	0	0	0	6	4
2012-09-30		0	0	4	43	13	25	0	0	0	0	0	7.72727
2012-10-01		0	9	2	0	1	0	0	0	0	0	9	1.90909
2012-10-02		0	0	0	32	6	0	0	0	0	0	4	3.81818
2012-10-03		6	26	0	20		0	0	0	0	0	6	5.8
2012-10-04		5	40	1	4	1	0	0	0	0	0	0	4.63636
2012-10-05		0	8	0	0	0		0	0	0	0	3	1.1
2012-10-06		0	10	0	0	0		0	0	0	0		1.11111
2012-10-07		0		0	0	0		1	0	0	0		0.125
2012-10-08		1	8	2	0	0		0	0	0		1	1.33333
2012-10-09		1	0	0	11	0		0	0			0	1.5
2012-10-10		3	0	0	2	0		0	0	1	0	0	0.6
2012-10-11		1	0	0	5	0		0	0	0	0	7	1.3
2012-10-12		0		2	4	0		0	0	0	0	1	0.777778
2012-10-13				0	0	0		2	0	0	0	0	0.25
2012-10-14				0	0	0		0	0	0	0	0	0
2012-10-15		2		0	0	0		0	0		0	0	0.25
2012-10-16		2		1	2	0		0	0		0	2	0.875						Partial Autocorrelations
2012-10-17		0		1	0			0	0		0	0	0.142857						Series: sum
2012-10-18		0		0	0			0	0				0						Lag	Partial Autocorrelation	Std. Error
2012-10-19		0		0	0			0	0	1			0.166667						1	-0.438456	0.301511
2012-10-20		1		0	0			0	0	0		0	0.142857						2	-0.0666946	0.301511
2012-10-21		0		0					0	0		0	0						3	0.425336	0.301511
2012-10-22		0		0					0		0	0	0						4	-0.0556554	0.301511
2012-10-23		0		0					0		0	0	0						5	-0.211581	0.301511
2012-10-24									0	0	0	0	0						6	-0.223397	0.301511
2012-10-25									0	0	0	0	0						7	-0.0632798	0.301511
2012-10-26									0	0	0	0	0						8	-0.110342	0.301511
2012-10-27									0	0	0	0	0						9	-0.0689258	0.301511
2012-10-28									0	0	0		0
2012-10-29									0	0	0		0
2012-10-30									0	0	0	0	0
2012-10-31
Sum(for Fig.2)	866	1560	3211	3613	5232	5676	2097	5657	2933	1878	2046	761
Day	78	160	153	153	165	150	155	158	146	169	139	189
																Descriptives
																Quantity
																	N	Mean	Std. Deviation	Std. Error	95% Confidence Interval for Mean		Minimum	Maximum
																					Lower Bound	Upper Bound
																2003.00	5	173.2	185.218	82.832	-56.7785	403.178	0	410
																2004.00	6	260	201.003	82.0593	49.0598	470.94	22	549
																2005.00	6	535.167	510.545	208.429	-0.617832	1070.95	41	1208
																2006.00	6	602.167	378.369	154.468	205.093	999.24	9	995
																2007.00	7	747.429	1178.56	445.456	-342.562	1837.42	0	3368
																2008.00	6	946	1245.92	508.645	-361.514	2253.51	8	3290
																2009.00	7	299.571	306.639	115.899	15.9779	583.165	0	913
																2010.00	6	942.833	796.328	325.1	107.138	1778.53	3	2198
																2011.00	7	419	440.177	166.371	11.904	826.096	0	1221
																2012.00	7	268.286	299.522	113.209	-8.72564	545.297	0	795
																2013.00	7	292.286	346.6	131.002	-28.2658	612.837	0	834
																2014.00	7	108.714	56.5706	21.3817	56.3952	161.033	33	175
																Total	77	461.429	631.832	72.004	318.02	604.837	0	3368
																Test of Homogeneity of Variances
																Quantity
																Levene Statistic	df1	df2	Sig.
																3.04617	11	65	0.00243727
																ANOVA
																Quantity
																	Sum of Squares	df	Mean Square	F	Sig.
																Between Groups	5.71045e+06	11	519132	1.37004	0.208519
																Within Groups	2.46297e+07	65	378918
																Total	3.03401e+07	76
																Multiple Comparisons
																Dependent Variable: Quantity
																(I) Years			Mean Difference (I-J)	Std. Error	Sig.	95% Confidence Interval
																						Lower Bound	Upper Bound
																Tukey HSD	2003.00	2004.00	-86.8	372.742	1	-1350.32	1176.72
																		2005.00	-361.967	372.742	0.997835	-1625.49	901.558
																		2006.00	-428.967	372.742	0.990816	-1692.49	834.558
																		2007.00	-574.229	360.437	0.905356	-1796.04	647.584
																		2008.00	-772.8	372.742	0.642738	-2036.32	490.725
																		2009.00	-126.371	360.437	1	-1348.18	1095.44
																		2010.00	-769.633	372.742	0.64849	-2033.16	493.891
																		2011.00	-245.8	360.437	0.999923	-1467.61	976.013
																		2012.00	-95.0857	360.437	1	-1316.9	1126.73
																		2013.00	-119.086	360.437	1	-1340.9	1102.73
																		2014.00	64.4857	360.437	1	-1157.33	1286.3
																	2004.00	2003.00	86.8	372.742	1	-1176.72	1350.32
																		2005.00	-275.167	355.396	0.999734	-1479.89	929.557
																		2006.00	-342.167	355.396	0.997994	-1546.89	862.557
																		2007.00	-487.429	342.468	0.954509	-1648.33	673.472
																		2008.00	-686	355.396	0.736238	-1890.72	518.724
																		2009.00	-39.5714	342.468	1	-1200.47	1121.33
																		2010.00	-682.833	355.396	0.741758	-1887.56	521.89
																		2011.00	-159	342.468	0.999998	-1319.9	1001.9
																		2012.00	-8.28571	342.468	1	-1169.19	1152.61
																		2013.00	-32.2857	342.468	1	-1193.19	1128.61
																		2014.00	151.286	342.468	0.999999	-1009.61	1312.19
																	2005.00	2003.00	361.967	372.742	0.997835	-901.558	1625.49
																		2004.00	275.167	355.396	0.999734	-929.557	1479.89
																		2006.00	-67	355.396	1	-1271.72	1137.72
																		2007.00	-212.262	342.468	0.99997	-1373.16	948.639
																		2008.00	-410.833	355.396	0.990477	-1615.56	793.89
																		2009.00	235.595	342.468	0.999916	-925.305	1396.5
																		2010.00	-407.667	355.396	0.991057	-1612.39	797.057
																		2011.00	116.167	342.468	1	-1044.73	1277.07
																		2012.00	266.881	342.468	0.999717	-894.02	1427.78
																		2013.00	242.881	342.468	0.999886	-918.02	1403.78
																		2014.00	426.452	342.468	0.982863	-734.448	1587.35
																	2006.00	2003.00	428.967	372.742	0.990816	-834.558	1692.49
																		2004.00	342.167	355.396	0.997994	-862.557	1546.89
																		2005.00	67	355.396	1	-1137.72	1271.72
																		2007.00	-145.262	342.468	0.999999	-1306.16	1015.64
																		2008.00	-343.833	355.396	0.997905	-1548.56	860.89
																		2009.00	302.595	342.468	0.999078	-858.305	1463.5
																		2010.00	-340.667	355.396	0.998071	-1545.39	864.057
																		2011.00	183.167	342.468	0.999993	-977.734	1344.07
																		2012.00	333.881	342.468	0.997758	-827.02	1494.78
																		2013.00	309.881	342.468	0.998853	-851.02	1470.78
																		2014.00	493.452	342.468	0.950519	-667.448	1654.35
																	2007.00	2003.00	574.229	360.437	0.905356	-647.584	1796.04
																		2004.00	487.429	342.468	0.954509	-673.472	1648.33
																		2005.00	212.262	342.468	0.99997	-948.639	1373.16
																		2006.00	145.262	342.468	0.999999	-1015.64	1306.16
																		2008.00	-198.571	342.468	0.999985	-1359.47	962.329
																		2009.00	447.857	329.032	0.966766	-667.5	1563.21
																		2010.00	-195.405	342.468	0.999987	-1356.31	965.496
																		2011.00	328.429	329.032	0.997241	-786.929	1443.79
																		2012.00	479.143	329.032	0.94684	-636.214	1594.5
																		2013.00	455.143	329.032	0.962718	-660.214	1570.5
																		2014.00	638.714	329.032	0.729398	-476.643	1754.07
																	2008.00	2003.00	772.8	372.742	0.642738	-490.725	2036.32
																		2004.00	686	355.396	0.736238	-518.724	1890.72
																		2005.00	410.833	355.396	0.990477	-793.89	1615.56
																		2006.00	343.833	355.396	0.997905	-860.89	1548.56
																		2007.00	198.571	342.468	0.999985	-962.329	1359.47
																		2009.00	646.429	342.468	0.762266	-514.472	1807.33
																		2010.00	3.16667	355.396	1	-1201.56	1207.89
																		2011.00	527	342.468	0.923727	-633.901	1687.9
																		2012.00	677.714	342.468	0.705365	-483.186	1838.61
																		2013.00	653.714	342.468	0.749426	-507.186	1814.61
																		2014.00	837.286	342.468	0.39233	-323.615	1998.19
																	2009.00	2003.00	126.371	360.437	1	-1095.44	1348.18
																		2004.00	39.5714	342.468	1	-1121.33	1200.47
																		2005.00	-235.595	342.468	0.999916	-1396.5	925.305
																		2006.00	-302.595	342.468	0.999078	-1463.5	858.305
																		2007.00	-447.857	329.032	0.966766	-1563.21	667.5
																		2008.00	-646.429	342.468	0.762266	-1807.33	514.472
																		2010.00	-643.262	342.468	0.767761	-1804.16	517.639
																		2011.00	-119.429	329.032	1	-1234.79	995.929
																		2012.00	31.2857	329.032	1	-1084.07	1146.64
																		2013.00	7.28571	329.032	1	-1108.07	1122.64
																		2014.00	190.857	329.032	0.999985	-924.5	1306.21
																	2010.00	2003.00	769.633	372.742	0.64849	-493.891	2033.16
																		2004.00	682.833	355.396	0.741758	-521.89	1887.56
																		2005.00	407.667	355.396	0.991057	-797.057	1612.39
																		2006.00	340.667	355.396	0.998071	-864.057	1545.39
																		2007.00	195.405	342.468	0.999987	-965.496	1356.31
																		2008.00	-3.16667	355.396	1	-1207.89	1201.56
																		2009.00	643.262	342.468	0.767761	-517.639	1804.16
																		2011.00	523.833	342.468	0.9266	-637.067	1684.73
																		2012.00	674.548	342.468	0.711318	-486.353	1835.45
																		2013.00	650.548	342.468	0.75504	-510.353	1811.45
																		2014.00	834.119	342.468	0.39814	-326.782	1995.02
																	2011.00	2003.00	245.8	360.437	0.999923	-976.013	1467.61
																		2004.00	159	342.468	0.999998	-1001.9	1319.9
																		2005.00	-116.167	342.468	1	-1277.07	1044.73
																		2006.00	-183.167	342.468	0.999993	-1344.07	977.734
																		2007.00	-328.429	329.032	0.997241	-1443.79	786.929
																		2008.00	-527	342.468	0.923727	-1687.9	633.901
																		2009.00	119.429	329.032	1	-995.929	1234.79
																		2010.00	-523.833	342.468	0.9266	-1684.73	637.067
																		2012.00	150.714	329.032	0.999999	-964.643	1266.07
																		2013.00	126.714	329.032	1	-988.643	1242.07
																		2014.00	310.286	329.032	0.998333	-805.072	1425.64
																	2012.00	2003.00	95.0857	360.437	1	-1126.73	1316.9
																		2004.00	8.28571	342.468	1	-1152.61	1169.19
																		2005.00	-266.881	342.468	0.999717	-1427.78	894.02
																		2006.00	-333.881	342.468	0.997758	-1494.78	827.02
																		2007.00	-479.143	329.032	0.94684	-1594.5	636.214
																		2008.00	-677.714	342.468	0.705365	-1838.61	483.186
																		2009.00	-31.2857	329.032	1	-1146.64	1084.07
																		2010.00	-674.548	342.468	0.711318	-1835.45	486.353
																		2011.00	-150.714	329.032	0.999999	-1266.07	964.643
																		2013.00	-24	329.032	1	-1139.36	1091.36
																		2014.00	159.571	329.032	0.999998	-955.786	1274.93
																	2013.00	2003.00	119.086	360.437	1	-1102.73	1340.9
																		2004.00	32.2857	342.468	1	-1128.61	1193.19
																		2005.00	-242.881	342.468	0.999886	-1403.78	918.02
																		2006.00	-309.881	342.468	0.998853	-1470.78	851.02
																		2007.00	-455.143	329.032	0.962718	-1570.5	660.214
																		2008.00	-653.714	342.468	0.749426	-1814.61	507.186
																		2009.00	-7.28571	329.032	1	-1122.64	1108.07
																		2010.00	-650.548	342.468	0.75504	-1811.45	510.353
																		2011.00	-126.714	329.032	1	-1242.07	988.643
																		2012.00	24	329.032	1	-1091.36	1139.36
																		2014.00	183.571	329.032	0.99999	-931.786	1298.93
																	2014.00	2003.00	-64.4857	360.437	1	-1286.3	1157.33
																		2004.00	-151.286	342.468	0.999999	-1312.19	1009.61
																		2005.00	-426.452	342.468	0.982863	-1587.35	734.448
																		2006.00	-493.452	342.468	0.950519	-1654.35	667.448
																		2007.00	-638.714	329.032	0.729398	-1754.07	476.643
																		2008.00	-837.286	342.468	0.39233	-1998.19	323.615
																		2009.00	-190.857	329.032	0.999985	-1306.21	924.5
																		2010.00	-834.119	342.468	0.39814	-1995.02	326.782
																		2011.00	-310.286	329.032	0.998333	-1425.64	805.072
																		2012.00	-159.571	329.032	0.999998	-1274.93	955.786
																		2013.00	-183.571	329.032	0.99999	-1298.93	931.786
																Quantity
																Years		N	Subset for alpha = 0.05
																			1
																Tukey HSDa,b	2014.00	7	108.714
																	2003.00	5	173.2
																	2004.00	6	260
																	2012.00	7	268.286
																	2013.00	7	292.286
																	2009.00	7	299.571
																	2011.00	7	419
																	2005.00	6	535.167
																	2006.00	6	602.167
																	2007.00	7	747.429
																	2010.00	6	942.833
																	2008.00	6	946
																	Sig.		0.405994
																Ryan-Einot-Gabriel-Welsch Range	2014.00	7	108.714
																	2003.00	5	173.2
																	2004.00	6	260
																	2012.00	7	268.286
																	2013.00	7	292.286
																	2009.00	7	299.571
																	2011.00	7	419
																	2005.00	6	535.167
																	2006.00	6	602.167
																	2007.00	7	747.429
																	2010.00	6	942.833
																	2008.00	6	946
																	Sig.		0.449664
																Means for groups in homogeneous subsets are displayed.
																a. Uses Harmonic Mean Sample Size = 6.348.
																b. The group sizes are unequal. The harmonic mean of the group sizes is used. Type I error levels are not guaranteed.

## Sheet: Table 2
Dates of first and final capture of M. brassicae and duration of capture period in the twelve years in the searchlight trapping on BH.( for Table 2)
Year	Date of ﬁrst capture (n)	Date of ﬁnal capture (n)	Duration of capture (d)	Date of peak catches (n)
2003	30-Jun(33)	16-Sep(1)	78	21-Jul(141)
2004	13-May(13)	20-Oct(1)	160	09-Sep(90)
2005	08-May(6)	08-Oct(8)	153	29-Jul(172)
2006	17-May(12)	17-Oct(1)	153	29-Jul(155)
2007	04-May(26)	16-Oct(2)	165	24-Jul(463)
2008	07-May(1)	04-Oct(1)	150	22-Jul(500)
2009	28-Apr(1)	30-Sep(25)	155	12-Sep(125)
2010	08-May(2)	13-Oct(2)	158	03-Aug(238)
2011	02-May(4)	25-Sep(4)	146	26-Jul(168)
2012	03-May(1)	19-Oct(1)	169	21-May(174)
2013	06-May(1)	22-Sep(1)	139	02-Aug(130)
2014	10-Apr(1)	16-Out(1)	189	31-May(26)

## Sheet:  Proportion of females
2010	Sum	♀	♂	Average daily proportion of females	Average monthly proportion of females	Proportion of females in each month	SD(Standard deviation)	SE(Standard error)	2011	Sum	♀	♂	Average daily proportion of females	Average monthly proportion of females	Proportion of females in each month	SD(Standard deviation)	SE(Standard error)	2012	Sum	♀	♂	Average daily proportion of females	Average monthly proportion of females	Proportion of females in each month	SD(Standard deviation)	SE(Standard error)	2013	Sum	♀	♂	Average daily proportion of females	Average monthly proportion of females	Proportion of females in each month	SD(Standard deviation)	SE(Standard error)	2014	Sum	♀	♂	Average daily proportion of females	Average monthly proportion of females	Proportion of females in each month	SD(Standard deviation)	SE(Standard error)
2010-05-01																		2010-05-01	0	0	0						2010-05-01	0	0	0						2014-05-01	11	3	8	0.272727
2010-05-02	0	0	0						2010-05-02	4	3	1	0.75					2010-05-02	0	0	0						2010-05-02	0	0	0						2014-05-02	2	2	0	1
2010-05-03	0	0	0						2010-05-03	2	2	0	1					2010-05-03	1	1	0	1														2014-05-03	0	0	0
2010-05-04	0	0	0															2010-05-04	3	3	0	1					2010-05-04	0	0	0						2014-05-04	3	2	1	0.666667
2010-05-05	0	0	0															2010-05-05	0	0	0						2010-05-05	0	0	0
2010-05-06	0	0	0						2010-05-06	4	2	2	0.5					2010-05-06	3	2	1	0.666667					2010-05-06	1	1	0	1					2014-05-06	4	3	1	0.75
2010-05-07	0	0	0						2010-05-07	9	8	1	0.888889					2010-05-07	5	2	3	0.4					2010-05-07	0	0	0						2014-05-07	0	0	0
2010-05-08	2	2	0	1					2010-05-08	0	0	0						2010-05-08	4	4	0	1					2010-05-08	3	3	0	1					2014-05-08	1	0	1	0
2010-05-09	0	0	0						2010-05-09	0	0	0						2010-05-09	8	6	2	0.75														2014-05-09	0	0	0
2010-05-10	0	0	0						2010-05-10	0	0	0						2010-05-10	10	8	2	0.8														2014-05-10	1	1	0	1
2010-05-11	0	0	0						2010-05-11	2	2	0	1					2010-05-11	10	7	3	0.7					2010-05-11	0	0	0
2010-05-12	0	0	0															2010-05-12	0	0	0						2010-05-12	6	4	2	0.666667					2014-05-12	0	0	0
2010-05-13	5	4	1	0.8														2010-05-13	17	12	5	0.705882														2014-05-13	0	0	0
2010-05-14	4	4	0	1					2010-05-14	0	0	0						2010-05-14	0	0	0						2010-05-14	4	2	2	0.5					2014-05-14	0	0	0
2010-05-15	23	18	5	0.782609					2010-05-15	0	0	0						2010-05-15	12	9	3	0.75					2010-05-15	1	1	0	1					2014-05-15	2	1	1	0.5
2010-05-16	0	0	0						2010-05-16	0	0	0						2010-05-16	13	11	2	0.846154					2010-05-16	1	0	1	0					2014-05-16	2	1	1	0.5
2010-05-17	0	0	0						2010-05-17	0	0	0						2010-05-17	17	9	8	0.529412					2010-05-17	6	5	1	0.833333					2014-05-17	3	1	2	0.333333
2010-05-18	0	0	0						2010-05-18	50	29	21	0.58					2010-05-18	27	24	3	0.888889					2010-05-18	2	2	0	1					2014-05-18	12	11	1	0.916667
2010-05-19	0	0	0						2010-05-19	7	4	3	0.571429					2010-05-19	37	19	18	0.513514					2010-05-19	6	4	2	0.666667					2014-05-19	1	1	0	1
2010-05-20	27	23	4	0.851852														2010-05-20	22	15	7	0.681818					2010-05-20	2	1	1	0.5					2014-05-20	14	12	2	0.857143
2010-05-21	65	46	19	0.707692					2010-05-21	2	2	0	1					2010-05-21	174	119	55	0.683908					2010-05-21	2	2	0	1					2014-05-21	20	15	5	0.75
2010-05-22	25	21	4	0.84					2010-05-22	16	11	5	0.6875					2010-05-22	12	8	4	0.666667					2010-05-22	3	2	1	0.666667					2014-05-22	18	14	4	0.777778
2010-05-23	9	8	1	0.888889					2010-05-23	45	32	13	0.711111					2010-05-23	27	16	11	0.592593					2010-05-23	2	2	0	1					2014-05-23	12	7	5	0.583333
2010-05-24	0	0	0						2010-05-24	53	37	16	0.698113					2010-05-24	25	15	10	0.6					2010-05-24	2	2	0	1					2014-05-24	16	12	4	0.75
2010-05-25	6	4	2	0.666667					2010-05-25	19	12	7	0.631579					2010-05-25	14	8	6	0.571429					2010-05-25	3	1	2	0.333333					2014-05-25	0	0	0
2010-05-26	6	3	3	0.5					2010-05-26	18	14	4	0.777778					2010-05-26	2	2	0	1														2014-05-26	1	1	0	1
2010-05-27	39	18	21	0.461538					2010-05-27	24	17	7	0.708333					2010-05-27	17	11	6	0.647059														2014-05-27	7	6	1	0.857143
2010-05-28	0	0	0						2010-05-28	57	29	28	0.508772					2010-05-28	14	8	6	0.571429					2010-05-28	6	5	1	0.833333					2014-05-28	2	2	0	1
2010-05-29	0	0	0						2010-05-29	30	22	8	0.733333					2010-05-29	15	11	4	0.733333					2010-05-29	3	3	0	1					2014-05-29	7	5	2	0.714286
2010-05-30	16	11	5	0.6875														2010-05-30	11	7	4	0.636364					2010-05-30	11	6	5	0.545455					2014-05-30	6	3	3	0.5
2010-05-31	27	22	5	0.814815	0.769351	0.724409	0.16432	0.045574	2010-05-31	12	10	2	0.833333	0.74001	0.666667	0.161717	0.0392221	2010-05-31	4	3	1	0.75	0.718658	0.674603	0.160596	0.0314954	2010-05-31	6	5	1	0.833333	0.756778	0.728571	0.28321	0.0649729	2014-05-31	26	17	9	0.653846	0.699224	0.701754	0.267611	0.0570549
2010-06-01	38	27	11	0.710526														2010-06-01	0	0	0						2010-06-01	9	6	3	0.666667					2014-06-01	0	0	0
2010-06-02	7	4	3	0.571429														2010-06-02	20	11	9	0.55					2010-06-02	8	4	4	0.5					2014-06-02	13	8	5	0.615385
2010-06-03	16	12	4	0.75					2010-06-03	47	26	21	0.553191					2010-06-03	0	0	0						2010-06-03	10	8	2	0.8					2014-06-03	8	8	0	1
2010-06-04	62	43	19	0.693548					2010-06-04	32	19	13	0.59375					2010-06-04	0	0	0						2010-06-04	12	9	3	0.75					2014-06-04	6	4	2	0.666667
2010-06-05	56	41	15	0.732143					2010-06-05	80	51	29	0.6375					2010-06-05	22	13	9	0.590909					2010-06-05	10	4	6	0.4					2014-06-05	1	1	0	1
2010-06-06	113	72	41	0.637168					2010-06-06	31	18	13	0.580645					2010-06-06	31	18	13	0.580645					2010-06-06	10	7	3	0.7					2014-06-06	5	5	0	1
2010-06-07	69	52	17	0.753623					2010-06-07	27	14	13	0.518519					2010-06-07	8	4	4	0.5					2010-06-07	8	7	1	0.875					2014-06-07	0	0	0
2010-06-08	53	39	14	0.735849					2010-06-08	16	5	11	0.3125					2010-06-08	38	21	17	0.552632					2010-06-08	14	12	2	0.857143					2014-06-08	5	4	1	0.8
2010-06-09	97	72	25	0.742268					2010-06-09	42	19	23	0.452381					2010-06-09	0	0	0						2010-06-09	2	1	1	0.5					2014-06-09	4	3	1	0.75
2010-06-10	0	0	0						2010-06-10	0	0	0						2010-06-10	23	16	7	0.695652					2010-06-10	1	0	1	0					2014-06-10	4	2	2	0.5
2010-06-11	15	9	6	0.6					2010-06-11	5	5	0	1					2010-06-11	3	0	3	0					2010-06-11	2	1	1	0.5					2014-06-11	0	0	0
2010-06-12	55	38	17	0.690909					2010-06-12	3	3	0	1					2010-06-12	11	5	6	0.454545					2010-06-12	22	13	9	0.590909					2014-06-12	0	0	0
2010-06-13	14	12	2	0.857143					2010-06-13	7	4	3	0.571429					2010-06-13	2	1	1	0.5					2010-06-13	24	11	13	0.458333					2014-06-13	0	0	0
2010-06-14	73	63	10	0.863014					2010-06-14	7	6	1	0.857143														2010-06-14	24	15	9	0.625					2014-06-14	0	0	0
2010-06-15	62	46	16	0.741935					2010-06-15	4	4	0	1					2010-06-15	0	0	0						2010-06-15	12	9	3	0.75					2014-06-15	10	7	3	0.7
2010-06-16	32	19	13	0.59375					2010-06-16	34	18	16	0.529412					2010-06-16	10	6	4	0.6					2010-06-16	22	14	8	0.636364					2014-06-16	20	19	1	0.95
2010-06-17	36	24	12	0.666667					2010-06-17	97	63	34	0.649485					2010-06-17	13	7	6	0.538462					2010-06-17	17	13	4	0.764706					2014-06-17	2	2	0	1
2010-06-18	28	19	9	0.678571					2010-06-18	94	52	42	0.553191					2010-06-18	23	15	8	0.652174					2010-06-18	13	6	7	0.461538					2014-06-18	7	6	1	0.857143
2010-06-19	12	6	6	0.5					2010-06-19	55	39	16	0.709091					2010-06-19	12	4	8	0.333333					2010-06-19	14	12	2	0.857143					2014-06-19	15	10	5	0.666667
2010-06-20	9	4	5	0.444444					2010-06-20	14	8	6	0.571429					2010-06-20	17	11	6	0.647059					2010-06-20	3	1	2	0.333333					2014-06-20	8	6	2	0.75
2010-06-21	42	27	15	0.642857					2010-06-21	26	15	11	0.576923					2010-06-21	23	14	9	0.608696					2010-06-21	6	4	2	0.666667					2014-06-21	12	12	0	1
2010-06-22	4	2	2	0.5														2010-06-22	0	0	0						2010-06-22	11	7	4	0.636364					2014-06-22	5	3	2	0.6
2010-06-23	4	4	0	1					2010-06-23	7	4	3	0.571429					2010-06-23	10	5	5	0.5					2010-06-23	35	19	16	0.542857					2014-06-23	6	5	1	0.833333
2010-06-24	6	5	1	0.833333					2010-06-24	20	16	4	0.8					2010-06-24	1	0	1	0					2010-06-24	26	19	7	0.730769					2014-06-24	8	6	2	0.75
2010-06-25	2	2	0	1					2010-06-25	5	5	0	1					2010-06-25	5	1	4	0.2					2010-06-25	11	6	5	0.545455					2014-06-25	4	3	1	0.75
2010-06-26	3	2	1	0.666667					2010-06-26	0	0	0						2010-06-26	1	1	0	1					2010-06-26	5	4	1	0.8					2014-06-26	3	3	0	1
2010-06-27	27	19	8	0.703704					2010-06-27	14	7	7	0.5					2010-06-27	0	0	0						2010-06-27	16	12	4	0.75					2014-06-27	4	2	2	0.5
2010-06-28	13	12	1	0.923077					2010-06-28	20	11	9	0.55					2010-06-28	2	1	1	0.5					2010-06-28	20	11	9	0.55					2014-06-28	10	6	4	0.6
2010-06-29	8	6	2	0.75					2010-06-29	8	8	0	1														2010-06-29	8	4	4	0.5					2014-06-29	15	10	5	0.666667
2010-06-30	7	4	3	0.571429	0.708761	0.711319	0.136293	0.025309	2010-06-30	6	4	2	0.666667	0.670187	0.60485	0.197854	0.0395709	2010-06-30	0	0	0		0.500205	0.56	0.228984	0.0512023	2010-06-30	3	0	3	0	0.591608	0.632275	0.214863	0.0392285						0.78069	0.771429	0.168646	0.0351652
2010-07-01	15	8	7	0.533333														2010-07-01	2	2	0	1					2010-07-01	4	2	2	0.5					2014-07-01	18	14	4	0.777778
2010-07-02	23	15	8	0.652174					2010-07-02	10	6	4	0.6					2010-07-02	0	0	0						2010-07-02	15	12	3	0.8					2014-07-02	4	2	2	0.5
2010-07-03	8	6	2	0.75					2010-07-03	5	4	1	0.8					2010-07-03	6	4	2	0.666667					2010-07-03	17	11	6	0.647059					2014-07-03	2	1	1	0.5
2010-07-04	8	5	3	0.625					2010-07-04	12	8	4	0.666667					2010-07-04	16	11	5	0.6875					2010-07-04	15	7	8	0.466667					2014-07-04	9	3	6	0.333333
2010-07-05	5	4	1	0.8					2010-07-05	19	12	7	0.631579														2010-07-05	22	19	3	0.863636					2014-07-05	0	0	0
2010-07-06	6	6	0	1					2010-07-06	24	16	8	0.666667					2010-07-06	3	1	2	0.333333					2010-07-06	12	4	8	0.333333					2014-07-06	4	0	4	0
2010-07-07	5	3	2	0.6					2010-07-07	48	33	15	0.6875					2010-07-07	11	7	4	0.636364					2010-07-07	5	5	0	1					2014-07-07	0	0	0
2010-07-08	8	5	3	0.625					2010-07-08	5	3	2	0.6					2010-07-08	10	6	4	0.6					2010-07-08	4	3	1	0.75					2014-07-08	2	2	0	1
2010-07-09	17	12	5	0.705882					2010-07-09	26	19	7	0.730769					2010-07-09	8	5	3	0.625														2014-07-09	1	0	1
2010-07-10	35	24	11	0.685714					2010-07-10	25	15	10	0.6					2010-07-10	8	6	2	0.75														2014-07-10	0	0	0
2010-07-11	16	11	5	0.6875					2010-07-11	2	1	1	0.5					2010-07-11	32	18	14	0.5625					2010-07-11	11	7	4	0.636364					2014-07-11	1	0	1	0
2010-07-12	40	27	13	0.675					2010-07-12	22	14	8	0.636364					2010-07-12	28	21	7	0.75					2010-07-12	13	9	4	0.692308					2014-07-12	1	0	1	0
2010-07-13	38	14	24	0.368421					2010-07-13	0	0	0						2010-07-13	8	5	3	0.625					2010-07-13	24	12	12	0.5					2014-07-13	0	0	0
2010-07-14	52	36	16	0.692308					2010-07-14	6	1	5	0.166667					2010-07-14	30	16	14	0.533333					2010-07-14	12	9	3	0.75					2014-07-14	2	1	1	0.5
2010-07-15	101	64	37	0.633663					2010-07-15	16	7	9	0.4375					2010-07-15	58	27	31	0.465517					2010-07-15	16	11	5	0.6875					2014-07-15	4	1	3	0.25
2010-07-16	113	59	54	0.522124					2010-07-16	3	0	3	0					2010-07-16	11	9	2	0.818182					2010-07-16	21	19	2	0.904762					2014-07-16	13	4	9	0.307692
2010-07-17	6	3	3	0.5					2010-07-17	24	18	6	0.75					2010-07-17	57	43	14	0.754386					2010-07-17	22	8	14	0.363636					2014-07-17	8	5	3	0.625
2010-07-18	142	93	49	0.65493					2010-07-18	8	4	4	0.5					2010-07-18	96	45	51	0.46875					2010-07-18	15	12	3	0.8					2014-07-18	7	1	6	0.142857
2010-07-19	0	0	0						2010-07-19	69	42	27	0.608696					2010-07-19	74	47	27	0.635135					2010-07-19	31	19	12	0.612903					2014-07-19	10	5	5	0.5
2010-07-20	0	0	0						2010-07-20	26	16	10	0.615385					2010-07-20	129	86	43	0.666667					2010-07-20	7	7	0	1					2014-07-20	6	2	4	0.333333
2010-07-21	105	56	49	0.533333					2010-07-21	58	32	26	0.551724					2010-07-21	30	19	11	0.633333					2010-07-21	9	6	3	0.666667					2014-07-21	0	0	0
2010-07-22	144	81	63	0.5625					2010-07-22	87	57	30	0.655172														2010-07-22	112	82	30	0.732143					2014-07-22	8	2	6	0.25
2010-07-23	232	149	83	0.642241					2010-07-23	40	19	21	0.475					2010-07-23	54	27	27	0.5					2010-07-23	5	4	1	0.8					2014-07-23	11	5	6	0.454545
2010-07-24	71	42	29	0.591549					2010-07-24	72	43	29	0.597222					2010-07-24	55	34	21	0.618182					2010-07-24	39	19	20	0.487179					2014-07-24	0	0	0
2010-07-25	7	4	3	0.571429					2010-07-25	0	0	0						2010-07-25	7	7	0	1					2010-07-25	0	0	0						2014-07-25	0	0	0
2010-07-26	0	0	0						2010-07-26	168	87	81	0.517857					2010-07-26	47	29	18	0.617021					2010-07-26	64	51	13	0.796875					2014-07-26	3	1	2	0.333333
									2010-07-27	73	49	24	0.671233					2010-07-27	10	6	4	0.6					2010-07-27	9	6	3	0.666667					2014-07-27	6	3	3	0.5
									2010-07-28	97	69	28	0.71134					2010-07-28	4	3	1	0.75					2010-07-28	68	41	27	0.602941					2014-07-28	0	0	0
2010-07-29	85	53	32	0.623529					2010-07-29	117	71	46	0.606838					2010-07-29	0	0	0						2010-07-29	81	46	35	0.567901					2014-07-29	2	0	2	0
2010-07-30	133	76	57	0.571429					2010-07-30	46	32	14	0.695652					2010-07-30	0	0	0						2010-07-30	67	39	28	0.58209					2014-07-30	2	0	2	0
2010-07-31	0	0	0		0.632282	0.604947	0.117075	0.0234151	2010-07-31	113	59	54	0.522124	0.578641	0.603604	0.165627	0.0313006	2010-07-31	1	1	0	1	0.665264	0.610063	0.161561	0.0316848	2010-07-31	114	54	60	0.473684	0.667297	0.628297	0.172172	0.0325375	2014-07-31	3	2	1	0.666667	0.362479	0.425197	0.274246	0.0584695
2010-08-01	0	0	0						2010-08-01	131	93	38	0.709924														2010-08-01	78	43	35	0.551282					2014-08-01	2	1	1	0.5
2010-08-02	158	96	62	0.607595					2010-08-02	76	42	34	0.552632					2010-08-02	11	7	4	0.636364					2010-08-02	130	81	49	0.623077					2014-08-02	0	0	0
2010-08-03	238	141	97	0.592437					2010-08-03	25	21	4	0.84					2010-08-03	0	0	0						2010-08-03	72	62	10	0.861111					2014-08-03	4	2	2	0.5
2010-08-04	161	83	78	0.515528					2010-08-04	45	39	6	0.866667					2010-08-04	12	8	4	0.666667					2010-08-04	45	28	17	0.622222					2014-08-04	0	0	0
2010-08-05	73	42	31	0.575342					2010-08-05	35	24	11	0.685714					2010-08-05	8	4	4	0.5					2010-08-05	110	68	42	0.618182					2014-08-05	0	0	0
2010-08-06	142	91	51	0.640845														2010-08-06	9	6	3	0.666667					2010-08-06	75	31	44	0.413333					2014-08-06	2	2	0	1
2010-08-07	91	62	29	0.681319														2010-08-07	8	2	6	0.25					2010-08-07	9	8	1	0.888889					2014-08-07	0	0	0
2010-08-08	78	45	33	0.576923					2010-08-08	0	0	0						2010-08-08	7	7	0	1					2010-08-08	17	12	5	0.705882					2014-08-08	3	2	1	0.666667
2010-08-09	174	117	57	0.672414					2010-08-09	13	8	5	0.615385					2010-08-09	11	5	6	0.454545					2010-08-09	27	14	13	0.518519					2014-08-09	0	0	0
2010-08-10	113	56	57	0.495575					2010-08-10	18	12	6	0.666667					2010-08-10	10	9	1	0.9					2010-08-10	48	33	15	0.6875					2014-08-10	2	1	1	0.5
2010-08-11	44	19	25	0.431818					2010-08-11	16	7	9	0.4375					2010-08-11	11	8	3	0.727273					2010-08-11	17	8	9	0.470588
2010-08-12	111	64	47	0.576577					2010-08-12	0	0	0															2010-08-12	21	14	7	0.666667					2014-08-12	0	0	0
2010-08-13	35	21	14	0.6					2010-08-13	4	4	0	1					2010-08-13	12	7	5	0.583333					2010-08-13	8	7	1	0.875					2014-08-13	6	5	1	0.833333
2010-08-14	21	16	5	0.761905					2010-08-14	4	3	1	0.75					2010-08-14	0	0	0						2010-08-14	8	6	2	0.75					2014-08-14	0	0	0
2010-08-15	69	42	27	0.608696					2010-08-15	0	0	0						2010-08-15	14	10	4	0.714286					2010-08-15	3	1	2	0.333333					2014-08-15	12	8	4	0.666667
2010-08-16	24	18	6	0.75					2010-08-16	2	2	0	1					2010-08-16	17	11	6	0.647059					2010-08-16	1	1	0	1					2014-08-16	2	2	0	1
2010-08-17	14	8	6	0.571429					2010-08-17	7	4	3	0.571429					2010-08-17	37	24	13	0.648649					2010-08-17	6	1	5	0.166667					2014-08-17	0	0	0
2010-08-18	8	4	4	0.5					2010-08-18	10	5	5	0.5					2010-08-18	10	3	7	0.3					2010-08-18	1	1	0	1					2014-08-18	4	3	1	0.75
2010-08-19	119	73	46	0.613445					2010-08-19	2	2	0	1					2010-08-19	23	13	10	0.565217					2010-08-19	0	0	0						2014-08-19	8	6	2
2010-08-20	25	15	10	0.6					2010-08-20	5	3	2	0.6					2010-08-20	29	15	14	0.517241					2010-08-20	0	0	0						2014-08-20	7	6	1
2010-08-21	0	0	0						2010-08-21	4	1	3	0.25					2010-08-21	0	0	0						2010-08-21	0	0	0						2014-08-21	4	4	0
									2010-08-22	11	7	4	0.636364					2010-08-22	8	4	4	0.5					2010-08-22	0	0	0						2014-08-22	3	3	0
2010-08-23	10	4	6	0.4					2010-08-23	10	6	4	0.6					2010-08-23	8	5	3	0.625					2010-08-23	3	3	0	1					2014-08-23	6	4	2	0.666667
2010-08-24	60	41	19	0.683333					2010-08-24	20	13	7	0.65					2010-08-24	5	1	4	0.2					2010-08-24	0	0	0						2014-08-24	8	4	4
2010-08-25	39	23	16	0.589744					2010-08-25	5	1	4	0.2					2010-08-25	8	8	0	1					2010-08-25	1	1	0	1					2014-08-25	6	3	3	0.5
2010-08-26	24	15	9	0.625					2010-08-26	9	9	0	1														2010-08-26	0	0	0						2014-08-26	0	0	0
2010-08-27	0	0	0						2010-08-27	0	0	0						2010-08-27	16	13	3	0.8125					2010-08-27	3	3	0	1					2014-08-27	12	6	6	0.5
									2010-08-28	26	18	8	0.692308					2010-08-28	0	0	0															2014-08-28	5	5	0
2010-08-29	59	41	18	0.694915					2010-08-29	10	6	4	0.6					2010-08-29	0	0	0															2014-08-29	9	7	2
2010-08-30	142	69	73	0.485915					2010-08-30	5	3	2	0.6					2010-08-30	0	0	0						2010-08-30	1	0	1	0					2014-08-30	3	3	0	1
2010-08-31	166	82	84	0.493976	0.590182	0.585987	0.0894145	0.0175356	2010-08-31	20	17	3	0.85	0.673528	0.682261	0.211302	0.0422605	2010-08-31	9	6	3	0.666667	0.617339	0.621908	0.209268	0.0446161	2010-08-31	1	1	0	1	0.684881	0.623358	0.281894	0.058779						0.698718	0.712963	0.202811	0.0562498
2010-09-01	0	0	0						2010-09-01	0	0	0						2010-09-01	2	1	1	0.5					2010-09-01	6	5	1	0.833333
2010-09-02	152	104	48	0.684211					2010-09-02	8	4	4	0.5					2010-09-02	9	5	4	0.555556					2010-09-02	3	3	0	1					2014-09-02	0	0	0
2010-09-03	123	71	52	0.577236					2010-09-03	6	5	1	0.833333					2010-09-03	0	0	0						2010-09-03	3	3	0	1					2014-09-03	18	12	6	0.666667
2010-09-04	175	92	83	0.525714					2010-09-04	0	0	0						2010-09-04	2	2	0	1					2010-09-04	9	7	2	0.777778					2014-09-04	4	3	1	0.75
2010-09-05	43	28	15	0.651163					2010-09-05	4	3	1	0.75					2010-09-05	0	0	0						2010-09-05	0	0	0						2014-09-05	7	6	1
2010-09-06	36	19	17	0.527778					2010-09-06	0	0	0						2010-09-06	0	0	0						2010-09-06	6	4	2	0.666667					2014-09-06	0	0	0
2010-09-07	0	0	0						2010-09-07	0	0	0						2010-09-07	0	0	0						2010-09-07	2	2	0	1					2014-09-07	10	7	3	0.7
2010-09-08	90	51	39	0.566667					2010-09-08	60	41	19	0.683333					2010-09-08	1	1	0	1					2010-09-08	8	4	4	0.5					2014-09-08	0	0	0
2010-09-09	111	72	39	0.648649					2010-09-09	6	5	1	0.833333					2010-09-09	0	0	0						2010-09-09	0	0	0						2014-09-09	5	2	3
2010-09-10	14	13	1	0.928571					2010-09-10	6	2	4	0.333333					2010-09-10	0	0	0						2010-09-10	6	5	1	0.833333					2014-09-10	18	12	6	0.666667
2010-09-11	41	32	9	0.780488					2010-09-11	6	3	3	0.5					2010-09-11	2	1	1	0.5					2010-09-11	2	1	1	0.5					2014-09-11	3	1	2	0.333333
2010-09-12	16	14	2	0.875					2010-09-12	8	5	3	0.625					2010-09-12	1	1	0	1					2010-09-12	0	0	0						2014-09-12	0	0	0
2010-09-13	10	8	2	0.8					2010-09-13	1	0	1	0					2010-09-13	2	2	0	1					2010-09-13	6	4	2	0.666667					2014-09-13	0	0	0
2010-09-14	5	4	1	0.8					2010-09-14	0	0	0						2010-09-14	0	0	0						2010-09-14	9	6	3	0.666667					2014-09-14	4	2	2	0.5
2010-09-15	0	0	0						2010-09-15	2	2	0	1														2010-09-15	0	0	0						2014-09-15	2	2	0
2010-09-16	4	4	0	1					2010-09-16	0	0	0															2010-09-16	5	4	1	0.8					2014-09-16	6	5	1	0.833333
2010-09-17	0	0	0						2010-09-17	0	0	0															2010-09-17	4	2	2	0.5					2014-09-17	8	4	4	0.5
2010-09-18	0	0	0						2010-09-18	0	0	0						2010-09-18	0	0	0						2010-09-18	0	0	0						2014-09-18	0	0	0
2010-09-19	0	0	0						2010-09-19	10	6	4	0.6					2010-09-19	0	0	0						2010-09-19	0	0	0						2014-09-19	5	5	0
2010-09-20	0	0	0						2010-09-20	6	5	1	0.833333					2010-09-20	0	0	0						2010-09-20	8	7	1	0.875					2014-09-20	1	1	0	1
2010-09-21	0	0	0						2010-09-21	3	3	0	1					2010-09-21	0	0	0						2010-09-21	1	0	1	0					2014-09-21	5	3	2	0.6
2010-09-22	0	0	0						2010-09-22	0	0	0						2010-09-22	0	0	0						2010-09-22	1	1	0	1					2014-09-22	3	0	3	0
2010-09-23	0	0	0						2010-09-23	7	6	1	0.857143					2010-09-23	0	0	0															2014-09-23	0	0	0
2010-09-24	0	0	0						2010-09-24	7	5	2	0.714286					2010-09-24	0	0	0															2014-09-24	0	0	0
2010-09-25	0	0	0						2010-09-25	4	3	1	0.75					2010-09-25	0	0	0
2010-09-26	0	0	0						2010-09-26	0	0	0						2010-09-26	0	0	0						2010-09-26	0	0	0
2010-09-27	0	0	0						2010-09-27	0	0	0						2010-09-27	0	0	0						2010-09-27	0	0	0						2014-09-27	3	3	0
2010-09-28	0	0	0						2010-09-28	0	0	0															2010-09-28	0	0	0						2014-09-28	0	0	0
2010-09-29	4	4	0	1					2010-09-29	0	0	0						2010-09-29	0	0	0						2010-09-29	0	0	0						2014-09-29	6	2	4
2010-09-30	0	0	0		0.740391	0.626214	0.167485	0.0447621	2010-09-30	0	0	0		0.675818	0.680556	0.254849	0.0637123	2010-09-30	0	0	0		0.793651	0.684211	0.258028	0.0975254	2010-09-30	0	0	0		0.726215	0.734177	0.26389	0.0659725	2014-09-30	0	0	0		0.595455	0.648148	0.265842	0.0801542
This table corresponding to Fig.4A
	Average monthly proportion of females					SE(between days in that month)
	2010	2011	2012	2013	2014	2010	2011	2012	2013	2014
May	0.769351	0.74001	0.718658	0.756778	0.699224	0.045574	0.0392221	0.0314954	0.0649729	0.0570549
Jun.	0.708761	0.670187	0.500205	0.591608	0.78069	0.025309	0.0395709	0.0512023	0.0392285	0.0351652
Jul.	0.632282	0.578641	0.691875	0.667297	0.362479	0.0234151	0.0313006	0.0323122	0.0325375	0.0584695
Aug.	0.590182	0.674983	0.617339	0.684881	0.698718	0.0175356	0.0422605	0.0446161	0.058779	0.0562498
Sep.	0.740391	0.675818	0.793651	0.726215	0.595455	0.0447621	0.0637123	0.0975254	0.0659725	0.0801542
This table corresponding to Fig.4B											Linear regression analysis
	Proportion of females in each month					Average proportion of females in each month(2010-2014)	SD	SE(between years in that month)				Average proportion of females in each month(2010-2014)		ANOVAa
	2010	2011	2012	2013	2014									Model		Sum of Squares	df	Mean Square	F	Sig.
May	0.724409	0.666667	0.674603	0.728571	0.701754	0.699201	0.0281431	0.012586			May	0.699201		1	Regression	0.000576081	1	0.000576081	0.219345	.671b
Jun.	0.711319	0.60485	0.56	0.632275	0.771429	0.655975	0.084822	0.0379336			Jun.	0.655975			Residual	0.00787912	3	0.00262637
Jul.	0.604947	0.603604	0.610063	0.628297	0.425197	0.574422	0.0840005	0.0375662			Jul.	0.574422			Total	0.0084552	4
Aug.	0.585987	0.682261	0.621908	0.623358	0.712963	0.645295	0.0512129	0.0229031			Aug.	0.645295		a. Dependent Variable: proportion of females
Sep.	0.626214	0.680556	0.684211	0.734177	0.648148	0.666616	0.0409823	0.0183279			Sep.	0.666616		b. Predictors: (Constant), month
Chi-square test (for the sex ratio in each month from 2010 to 2014 )
	2010		2011		2012		2013		2014
	♀	♂	♀	♂	♀	♂	♀	♂	♀	♂
May	184	70	236	118	340	164	51	19	120	51
Jun.	685	278	424	277	154	121	239	139	135	40
Jul.	856	559	737	484	485	310	524	310	54	73
Aug.	1288	910	350	163	176	107	427	258	77	31
Sep.	516	308	98	46	13	6	58	21	70	38
Input data
	♀(2010-2014)	♂(2010-2014)
May	931	422
Jun.	1637	855
Jul.	2656	1736
Aug.	2318	1469
Sep.	755	419
F-test (for the mean proportion of females between months from 2010 to 2014)
	Proportion of females in each month
	2010	2011	2012	2013	2014
May	0.724409	0.666667	0.674603	0.728571	0.701754
Jun	0.711319	0.60485	0.56	0.632275	0.771429
Jul	0.604947	0.603604	0.610063	0.628297	0.425197
Aug	0.585987	0.682261	0.621908	0.623358	0.712963
Sep	0.585987	0.680556	0.684211	0.734177	0.648148
								Descriptives
Input data								Quantity
Months	Proportion		Months	Mean square root arcsine transformed data					N	Mean	Std. Deviation	Std. Error	95% Confidence Interval for Mean		Minimum	Maximum
5	0.724409		#REF!	58.334									Lower Bound	Upper Bound
5	0.666667		#REF!	54.7356				5.00	5	56.7579	1.75778	0.786104	54.5753	58.9404	54.7356	58.6014
5	0.674603		#REF!	55.2194				6.00	5	54.2217	5.21184	2.33081	47.7503	60.693	48.4461	61.4392
5	0.728571		#REF!	58.6014				7.00	5	49.3055	4.84677	2.16754	43.2875	55.3236	40.6979	52.4341
5	0.701754		#REF!	56.8989				8.00	5	53.4885	3.08882	1.38136	49.6532	57.3238	49.9513	57.6046
6	0.711319		#REF!	57.5006				9.00	5	54.7852	3.31198	1.48116	50.6729	58.8976	49.9513	58.9638
6	0.60485		#REF!	51.0524				Total	25	53.7118	4.31951	0.863902	51.9288	55.4948	40.6979	61.4392
6	0.56		#REF!	48.4461
6	0.632275		#REF!	52.6701				Test of Homogeneity of Variances
6	0.771429		#REF!	61.4392				Quantity
7	0.604947		#REF!	51.0581				Levene Statistic	df1	df2	Sig.
7	0.603604		#REF!	50.9794				1.42782	4	20	0.261273
7	0.610063		#REF!	51.3582
7	0.628297		#REF!	52.4341
7	0.425197		#REF!	40.6979				ANOVA
8	0.585987		#REF!	49.9513				Quantity
8	0.682261		#REF!	55.6891					Sum of Squares	df	Mean Square	F	Sig.
8	0.621908		#REF!	52.0559				Between Groups	150.779	4	37.6946	2.53821	0.0719801
8	0.623358		#REF!	52.1416				Within Groups	297.017	20	14.8509
8	0.712963		#REF!	57.6046				Total	447.796	24
9	0.585987		#REF!	49.9513
9	0.680556		#REF!	55.5842
9	0.684211		#REF!	55.8091
9	0.734177		#REF!	58.9638				Multiple Comparisons
9	0.648148		#REF!	53.6176				Dependent Variable: Quantity
								(I) Months			Mean Difference (I-J)	Std. Error	Sig.	95% Confidence Interval
														Lower Bound	Upper Bound
								Tukey HSD	5.00	6.00	2.53618	2.43728	0.833607	-4.75708	9.82945
										7.00	7.45233*	2.43728	0.0437196	0.159063	14.7456
										8.00	3.26933	2.43728	0.66978	-4.02393	10.5626
										9.00	1.97264	2.43728	0.924681	-5.32063	9.2659
									6.00	5.00	-2.53618	2.43728	0.833607	-9.82945	4.75708
										7.00	4.91614	2.43728	0.293949	-2.37712	12.2094
										8.00	0.733146	2.43728	0.99806	-6.56012	8.02641
										9.00	-0.563548	2.43728	0.999309	-7.85681	6.72971
									7.00	5.00	-7.45233*	2.43728	0.0437196	-14.7456	-0.159063
										6.00	-4.91614	2.43728	0.293949	-12.2094	2.37712
										8.00	-4.183	2.43728	0.446908	-11.4763	3.11027
										9.00	-5.47969	2.43728	0.203002	-12.773	1.81357
									8.00	5.00	-3.26933	2.43728	0.66978	-10.5626	4.02393
										6.00	-0.733146	2.43728	0.99806	-8.02641	6.56012
										7.00	4.183	2.43728	0.446908	-3.11027	11.4763
										9.00	-1.29669	2.43728	0.982907	-8.58996	5.99657
									9.00	5.00	-1.97264	2.43728	0.924681	-9.2659	5.32063
										6.00	0.563548	2.43728	0.999309	-6.72971	7.85681
										7.00	5.47969	2.43728	0.203002	-1.81357	12.773
										8.00	1.29669	2.43728	0.982907	-5.99657	8.58996
								*. The mean difference is significant at the 0.05 level.
								Quantity
								Months		N	Subset for alpha = 0.05
											1	2
								Tukey HSDa	7.00	5	49.3055
									8.00	5	53.4885	53.4885
									6.00	5	54.2217	54.2217
									9.00	5	54.7852	54.7852
									5.00	5		56.7579
									Sig.		0.203002	0.66978
								Ryan-Einot-Gabriel-Welsch Range	7.00	5	49.3055
									8.00	5	53.4885	53.4885
									6.00	5	54.2217	54.2217
									9.00	5	54.7852	54.7852
									5.00	5		56.7579
									Sig.		0.144457	0.548636
								Means for groups in homogeneous subsets are displayed.
								a. Uses Harmonic Mean Sample Size = 5.000.

## Sheet:  Proportion of mated females
2010	Sum	♀	♀10	♀11	♀20	♀21	♀22	♀30	♀31	♀32	♀33	♀40	♀41	♀42	♀43	♀44	♀51	♀52	♀53	♀54	Daily total number of dissection	Daily total number of mating	Average daily proportion of mated females	Average monthly proportion of mated females	Proportion of mated females in each month	SD(Standard deviation)	SE(Standard error)	♀: female	♂: male	♀ab (a: the ovarian development levels; b: the mating frequency)
2010-05-01
2010-05-02	0	0	0	0	0	0	0	0	0	0	0	0	0	0	0	0	0	0	0	0	0	0
2010-05-03	0	0	0	0	0	0	0	0	0	0	0	0	0	0	0	0	0	0	0	0	0	0								This table corresponding to Fig.4C
2010-05-04	0	0	0	0	0	0	0	0	0	0	0	0	0	0	0	0	0	0	0	0	0	0									Average monthly proportion of mated females					SE(between days in that month)
2010-05-05	0	0	0	0	0	0	0	0	0	0	0	0	0	0	0	0	0	0	0	0	0	0									2010	2011	2012	2013	2014	2010	2011	2012	2013	2014
2010-05-06	0	0	0	0	0	0	0	0	0	0	0	0	0	0	0	0	0	0	0	0	0	0								May	0.898504	0.847138	0.844443	0.82037	0.636117	0.040641	0.0385861	0.0512231	0.0712039	0.0687465
2010-05-07	0	0	0	0	0	0	0	0	0	0	0	0	0	0	0	0	0	0	0	0	0	0								Jun.	0.791168	0.546259	0.797191	0.786257	0.453855	0.0521387	0.0665945	0.042449	0.0440559	0.0635799
2010-05-08	2	2	0	0	0	0	0	0	0	1	0	0	0	1	0	0	0	0	0	0	2	2	1							Jul.	0.84081	0.677993	0.713972	0.689052	0.371569	0.0335608	0.0516778	0.0543328	0.0536652	0.0907459
2010-05-09	0	0	0	0	0	0	0	0	0	0	0	0	0	0	0	0	0	0	0	0	0	0								Aug.	0.599595	0.344278	0.193228	0.235281	0.085119	0.0581232	0.0665436	0.054858	0.0574808	0.0330826
2010-05-10	0	0	0	0	0	0	0	0	0	0	0	0	0	0	0	0	0	0	0	0	0	0								Sep.	0.208861	0.0777778	0.1	0.151746	0.0703869	0.0517363	0.0321482	0.0723747	0.0516912	0.0263765
2010-05-11	0	0	0	0	0	0	0	0	0	0	0	0	0	0	0	0	0	0	0	0	0	0
2010-05-12	0	0	0	0	0	0	0	0	0	0	0	0	0	0	0	0	0	0	0	0	0	0
2010-05-13	5	4	0	0	0	1	0	0	1	1	0	0	0	0	1	0	0	0	0	0	4	4	1							This table corresponding to Fig.4D										Linear regression analysis
2010-05-14	4	4	0	0	0	0	0	0	1	2	0	0	0	1	0	0	0	0	0	0	4	4	1								Proportion of mated females in each month					Average proportion of mated females in each month(2010-2014)	SD	SE(between years in that month)			Average proportion of mated females in each month(2010-2014)		ANOVAa
2010-05-15	23	18	2	0	0	4	0	0	3	4	1	0	0	2	1	1	0	0	0	0	18	16	0.888889								2010	2011	2012	2013	2014								Model		Sum of Squares	df	Mean Square	F	Sig.
2010-05-16	0	0	0	0	0	0	0	0	0	0	0	0	0	0	0	0	0	0	0	0	0	0								May	0.842105	0.775401	0.843882	0.823529	0.566667	0.770317	0.11715	0.0523909		May	0.770317		1	Regression	0.251476	1	0.251476	27.4556	.014b
2010-05-17	0	0	0	0	0	0	0	0	0	0	0	0	0	0	0	0	0	0	0	0	0	0								Jun.	0.829396	0.542662	0.718954	0.761506	0.407407	0.651985	0.173006	0.0773706		Jun.	0.651985			Residual	0.0274781	3	0.00915938
2010-05-18	0	0	0	0	0	0	0	0	0	0	0	0	0	0	0	0	0	0	0	0	0	0								Jul.	0.809524	0.665796	0.75817	0.679758	0.351852	0.65302	0.178277	0.0797278		Jul.	0.65302			Total	0.278954	4
2010-05-19	0	0	0	0	0	0	0	0	0	0	0	0	0	0	0	0	0	0	0	0	0	0								Aug.	0.647059	0.398268	0.156977	0.276018	0.0909091	0.313846	0.220169	0.0984626		Aug.	0.313846		a. Dependent Variable: mated
2010-05-20	27	23	3	0	1	2	0	0	1	4	5	0	1	2	1	0	0	0	0	0	20	16	0.8							Sep.	0.228155	0.0779221	0.153846	0.172414	0.1	0.146467	0.059704	0.0267004		Sep.	0.146467		b. Predictors: (Constant), month
2010-05-21	65	46	2	0	0	3	4	0	5	2	0	0	0	2	2	0	0	0	0	0	20	18	0.9
2010-05-22	25	21	0	0	0	5	1	0	4	5	1	0	0	3	0	0	0	0	0	1	20	20	1
2010-05-23	9	8	1	0	0	1	0	0	0	4	1	0	0	1	0	0	0	0	0	0	8	7	0.875
2010-05-24	0	0	0	0	0	0	0	0	0	0	0	0	0	0	0	0	0	0	0	0	0	0
2010-05-25	6	4	0	0	0	0	0	0	0	2	2	0	0	0	0	0	0	0	0	0	4	4	1
2010-05-26	6	3	0	0	0	0	0	0	1	1	1	0	0	0	0	0	0	0	0	0	3	3	1
2010-05-27	39	18	4	0	2	0	0	0	4	5	1	0	0	0	1	1	0	0	0	0	18	12	0.666667							t-test ( for the proportion of mated and unmated females during 2010-2014)
2010-05-28	0	0	0	0	0	0	0	0	0	0	0	0	0	0	0	0	0	0	0	0	0	0									May		Jun.		Jul.		Aug.		Sep.
2010-05-29	0	0	0	0	0	0	0	0	0	0	0	0	0	0	0	0	0	0	0	0	0	0									mate	unmate	mate	unmate	mate	unmate	mate	unmate	mate	unmate
2010-05-30	16	11	0	0	0	1	2	0	0	6	2	0	0	0	0	0	0	0	0	0	11	11	1							2010	0.842105	0.157895	0.829396	0.170604	0.809524	0.190476	0.647059	0.352941	0.228155	0.771845
2010-05-31	27	22	5	0	4	0	0	0	4	2	3	0	0	0	1	1	0	0	0	0	20	11	0.55	0.898504	0.842105	0.146533	0.040641			2011	0.775401	0.224599	0.542662	0.457338	0.665796	0.334204	0.398268	0.601732	0.0779221	0.922078
																														2012	0.843882	0.156118	0.718954	0.281046	0.75817	0.24183	0.156977	0.843023	0.153846	0.846154
																														2013	0.823529	0.176471	0.761506	0.238494	0.679758	0.320242	0.276018	0.723982	0.172414	0.827586
2010-06-01	38	27	1	1	2	1	0	0	3	2	4	0	0	3	0	2	0	0	0	1	20	17	0.85							2014	0.566667	0.433333	0.407407	0.592593	0.351852	0.648148	0.0909091	0.909091	0.1	0.9
2010-06-02	7	4	2	0	0	0	0	0	0	2	0	0	0	0	0	0	0	0	0	0	4	2	0.5
2010-06-03	16	12	0	0	0	0	0	0	4	6	1	0	0	0	1	0	0	0	0	0	12	12	1								May		Jun.		Jul.		Aug.		Sep.
2010-06-04	62	43	4	0	0	0	6	0	0	4	5	0	0	0	0	1	0	0	0	0	20	16	0.8								mate	unmate	mate	unmate	mate	unmate	mate	unmate	mate	unmate
2010-06-05	56	41	0	0	0	0	0	0	4	7	5	0	1	3	0	0	0	0	0	0	20	20	1							2010	66.5868	23.4132	65.6039	24.3961	64.1233	25.8767	53.5523	36.4477	28.5324	61.4676
2010-06-06	113	72	0	0	0	0	0	0	0	12	4	0	0	1	1	1	0	0	1	0	20	20	1							2011	66.5868	23.4132	65.6039	24.3961	64.1233	25.8767	53.5523	36.4477	28.5324	61.4676
2010-06-07	69	52	6	0	0	3	1	0	4	6	0	0	0	0	0	0	0	0	0	0	20	14	0.7							2012	61.711	28.289	47.4473	42.5527	54.6827	35.3173	39.1302	50.8698	16.2092	73.7908
2010-06-08	53	39	7	2	4	1	2	1	2	0	1	0	0	0	0	0	0	0	0	0	20	8	0.4							2013	66.7267	23.2733	57.9853	32.0147	60.5435	29.4565	23.341	66.659	23.0935	66.9065
2010-06-09	97	72	0	0	0	0	0	0	12	7	0	0	0	0	1	0	0	0	0	0	20	20	1							2014	65.1601	24.8399	60.7673	29.2327	55.5353	34.4647	31.6934	58.3066	24.5336	65.4664
2010-06-10	0	0	0	0	0	0	0	0	0	0	0	0	0	0	0	0	0	0	0	0	0	0
2010-06-11	15	9	3	0	0	0	0	0	1	4	1	0	0	0	0	0	0	0	0	0	9	6	0.666667
2010-06-12	55	38	0	0	0	0	0	0	6	7	4	0	0	2	1	0	0	0	0	0	20	20	1
2010-06-13	14	12	1	0	0	1	0	0	4	5	0	0	0	0	1	0	0	0	0	0	12	11	0.916667							May t-test
2010-06-14	73	63	0	0	0	0	0	3	6	5	1	0	0	3	1	1	0	0	0	0	20	17	0.85
2010-06-15	62	46	2	0	0	1	0	0	7	8	0	0	0	1	1	0	0	0	0	0	20	18	0.9
2010-06-16	32	19	3	0	0	2	0	0	1	4	6	0	1	1	0	1	0	0	0	0	19	16	0.842105							Paired Samples Statistics
2010-06-17	36	24	1	1	2	1	1	0	4	2	3	0	2	1	0	2	0	0	0	0	20	17	0.85									Mean	N	Std. Deviation	Std. Error Mean
2010-06-18	28	19	6	0	0	4	1	2	3	2	1	0	0	0	0	0	0	0	0	0	19	11	0.578947							Pair 1	mate	61.8031	5	7.52787	3.36656
2010-06-19	12	6	0	0	0	0	0	0	4	0	0	0	0	2	0	0	0	0	0	0	6	6	1								unmate	28.1969	5	7.52787	3.36656
2010-06-20	9	4	0	0	0	1	1	0	0	2	0	0	0	0	0	0	0	0	0	0	4	4	1
2010-06-21	42	27	4	0	0	3	0	0	5	4	2	0	0	2	0	0	0	0	0	0	20	16	0.8
2010-06-22	4	2	0	0	0	0	0	0	0	1	1	0	0	0	0	0	0	0	0	0	2	2	1							Paired Samples Correlations
2010-06-23	4	4	0	0	0	0	0	0	2	1	0	0	0	1	0	0	0	0	0	0	4	4	1									N	Correlation	Sig.
2010-06-24	6	5	0	0	0	0	0	0	0	3	1	0	0	0	1	0	0	0	0	0	5	5	1							Pair 1	mate & unmate	5	-1	0
2010-06-25	2	2	0	0	0	0	0	1	1	0	0	0	0	0	0	0	0	0	0	0	2	1	0.5
2010-06-26	3	2	2	0	0	0	0	0	0	0	0	0	0	0	0	0	0	0	0	0	2	0	0
2010-06-27	27	19	4	0	0	2	1	0	4	3	1	0	1	2	0	1	0	0	0	0	19	15	0.789474							Paired Samples Test
2010-06-28	13	12	0	0	0	0	0	0	1	2	3	0	0	0	4	0	0	0	1	1	12	12	1									Paired Differences					t	df	Sig. (2-tailed)
2010-06-29	8	6	0	0	0	0	1	0	2	1	0	0	1	1	0	0	0	0	0	0	6	6	1									Mean	Std. Deviation	Std. Error Mean	95% Confidence Interval of the Difference
2010-06-30	7	4	4	0	0	0	0	0	0	0	0	0	0	0	0	0	0	0	0	0	4	0	0	0.791168	0.829396	0.280775	0.0521387								Lower	Upper
																														Pair 1	mate - unmate	33.6063	15.0557	6.73313	14.9121	52.3005	4.99118	4	0.00753733
2010-07-01	15	8	1	0	0	2	0	0	0	3	2	0	0	0	0	0	0	0	0	0	8	7	0.875
2010-07-02	23	15	3	0	0	1	1	0	1	4	1	0	1	1	1	1	0	0	0	0	15	12	0.8							Jun. t-test
2010-07-03	8	6	2	0	0	0	0	0	0	2	1	0	0	1	0	0	0	0	0	0	6	4	0.666667
2010-07-04	8	5	0	0	0	0	0	0	0	3	0	0	0	1	1	0	0	0	0	0	5	5	1
2010-07-05	5	4	1	0	0	0	0	0	1	2	0	0	0	0	0	0	0	0	0	0	4	3	0.75							Paired Samples Statistics
2010-07-06	6	6	0	0	0	1	0	0	4	0	0	0	0	0	0	1	0	0	0	0	6	6	1									Mean	N	Std. Deviation	Std. Error Mean
2010-07-07	5	3	0	0	0	1	0	0	1	1	0	0	0	0	0	0	0	0	0	0	3	3	1							Pair 1	mate	54.2936	5	10.5399	4.71358
2010-07-08	8	5	0	0	0	0	1	0	3	0	1	0	0	0	0	0	0	0	0	0	5	5	1								unmate	35.7064	5	10.5399	4.71358
2010-07-09	17	12	0	0	0	0	0	0	4	5	1	0	0	1	1	0	0	0	0	0	12	12	1
2010-07-10	35	24	4	1	0	0	0	0	2	3	6	0	0	2	1	0	0	0	1	0	20	16	0.8
2010-07-11	16	11	0	0	0	1	1	0	2	4	1	0	0	1	0	0	0	0	0	1	11	11	1							Paired Samples Correlations
2010-07-12	40	27	3	0	0	0	0	0	6	7	4	0	0	0	0	0	0	0	0	0	20	17	0.85									N	Correlation	Sig.
2010-07-13	38	14	1	0	0	0	0	0	2	6	3	0	0	0	1	1	0	0	0	0	14	13	0.928571							Pair 1	mate & unmate	5	-1	0
2010-07-14	52	36	2	0	0	0	3	0	4	5	0	0	0	2	3	0	0	0	0	1	20	18	0.9
2010-07-15	101	64	8	0	4	0	0	2	4	0	2	0	0	0	0	0	0	0	0	0	20	6	0.3
2010-07-16	113	59	0	0	0	1	0	4	9	4	2	0	0	0	0	0	0	0	0	0	20	16	0.8							Paired Samples Test
2010-07-17	6	3	0	0	0	0	0	0	0	0	3	0	0	0	0	0	0	0	0	0	3	3	1									Paired Differences					t	df	Sig. (2-tailed)
2010-07-18	142	93	5	0	0	4	3	0	0	5	1	0	0	0	1	0	0	0	1	0	20	15	0.75									Mean	Std. Deviation	Std. Error Mean	95% Confidence Interval of the Difference
2010-07-19	0	0	0	0	0	0	0	0	0	0	0	0	0	0	0	0	0	0	0	0	0	0													Lower	Upper
2010-07-20	0	0	0	0	0	0	0	0	0	0	0	0	0	0	0	0	0	0	0	0	0	0								Pair 1	mate - unmate	18.5871	21.0797	9.42715	-7.58683	44.7611	1.97166	4	0.119941
2010-07-21	105	56	6	0	1	1	0	0	4	5	3	0	0	0	0	0	0	0	0	0	20	13	0.65
2010-07-22	144	81	1	0	6	5	0	0	4	2	0	0	0	1	1	0	0	0	0	0	20	13	0.65
2010-07-23	232	149	0	0	0	0	1	0	13	5	0	0	0	0	0	1	0	0	0	0	20	20	1
2010-07-24	71	42	2	0	0	3	0	0	5	7	1	0	0	1	1	0	0	0	0	0	20	18	0.9							Jul. t-test
2010-07-25	7	4	1	0	0	0	0	0	0	2	0	0	0	1	0	0	0	0	0	0	4	3	0.75
2010-07-26	0	0	0	0	0	0	0	0	0	0	0	0	0	0	0	0	0	0	0	0	0	0
																														Paired Samples Statistics
																																Mean	N	Std. Deviation	Std. Error Mean
2010-07-29	85	53	5	0	1	0	3	0	5	4	2	0	0	0	0	0	0	0	0	0	20	14	0.7							Pair 1	mate	54.2534	5	10.7026	4.78635
2010-07-30	133	76	1	0	0	0	0	0	13	6	0	0	0	0	0	0	0	0	0	0	20	19	0.95								unmate	35.7466	5	10.7026	4.78635
2010-07-31	0	0	0	0	0	0	0	0	0	0	0	0	0	0	0	0	0	0	0	0	0	0		0.84081	0.809524	0.167804	0.0335608
																														Paired Samples Correlations
2010-08-01	0	0	0	0	0	0	0	0	0	0	0	0	0	0	0	0	0	0	0	0	0	0										N	Correlation	Sig.
2010-08-02	158	96	8	0	0	2	1	4	4	0	1	0	0	0	0	0	0	0	0	0	20	8	0.4							Pair 1	mate & unmate	5	-1	0
2010-08-03	238	141	4	2	1	3	0	0	7	1	1	0	0	1	0	0	0	0	0	0	20	15	0.75
2010-08-04	161	83	2	0	3	1	2	0	4	3	1	0	2	0	2	0	0	0	0	0	20	15	0.75
2010-08-05	73	42	1	0	0	4	0	0	0	5	3	0	0	0	2	1	0	2	1	1	20	19	0.95							Paired Samples Test
2010-08-06	142	91	6	0	1	4	0	0	5	4	0	0	0	0	0	0	0	0	0	0	20	13	0.65									Paired Differences					t	df	Sig. (2-tailed)
2010-08-07	91	62	11	0	0	0	0	4	4	0	1	0	0	0	0	0	0	0	0	0	20	5	0.25									Mean	Std. Deviation	Std. Error Mean	95% Confidence Interval of the Difference
2010-08-08	78	45	0	0	0	6	1	1	7	2	3	0	0	0	0	0	0	0	0	0	20	19	0.95												Lower	Upper
2010-08-09	174	117	5	0	0	0	3	0	4	0	0	0	0	2	4	1	0	0	1	0	20	15	0.75							Pair 1	mate - unmate	18.5069	21.4052	9.5727	-8.07119	45.0849	1.9333	4	0.125339
2010-08-10	113	56	3	1	4	1	0	2	1	4	1	0	0	1	2	0	0	0	0	0	20	11	0.55
2010-08-11	44	19	4	0	0	0	2	0	0	6	1	0	3	2	0	1	0	0	0	0	19	15	0.789474
2010-08-12	111	64	3	0	0	1	0	0	2	2	5	0	0	4	1	0	0	1	1	0	20	17	0.85							Aug. t-test
2010-08-13	35	21	0	0	2	4	1	0	5	3	2	0	0	2	0	1	0	0	0	0	20	18	0.9
2010-08-14	21	16	4	0	0	4	2	0	1	3	0	0	0	0	1	0	0	0	0	1	16	12	0.75
2010-08-15	69	42	1	0	2	3	1	0	4	5	2	0	0	0	2	0	0	0	0	0	20	17	0.85							Paired Samples Statistics
2010-08-16	24	18	5	0	4	0	0	0	3	4	0	0	0	1	1	0	0	0	0	0	18	9	0.5									Mean	N	Std. Deviation	Std. Error Mean
2010-08-17	14	8	2	0	3	0	0	1	2	0	0	0	0	0	0	0	0	0	0	0	8	2	0.25							Pair 1	mate	33.0531	5	14.0865	6.29968
2010-08-18	8	4	4	0	0	0	0	0	0	0	0	0	0	0	0	0	0	0	0	0	4	0	0								unmate	56.9469	5	14.0865	6.29968
2010-08-19	119	73	3	0	2	4	1	2	5	2	0	0	0	0	1	0	0	0	0	0	20	13	0.65
2010-08-20	25	15	4	0	2	0	0	3	3	3	0	0	0	0	0	0	0	0	0	0	15	6	0.4
2010-08-21	0	0	0	0	0	0	0	0	0	0	0	0	0	0	0	0	0	0	0	0	0	0								Paired Samples Correlations
																						0										N	Correlation	Sig.
2010-08-23	10	4	1	0	1	0	0	2	0	0	0	0	0	0	0	0	0	0	0	0	4	0	0							Pair 1	mate & unmate	5	-1	0
2010-08-24	60	41	4	0	3	0	1	0	0	2	1	0	0	0	4	3	0	0	1	1	20	13	0.65
2010-08-25	39	23	3	2	0	0	4	0	4	3	1	0	0	0	2	0	0	0	0	1	20	17	0.85
2010-08-26	24	15	0	0	0	1	0	0	4	7	3	0	0	0	0	0	0	0	0	0	15	15	1							Paired Samples Test
2010-08-27	0	0	0	0	0	0	0	0	0	0	0	0	0	0	0	0	0	0	0	0	0	0										Paired Differences					t	df	Sig. (2-tailed)
																						0										Mean	Std. Deviation	Std. Error Mean	95% Confidence Interval of the Difference
2010-08-29	59	41	2	0	4	1	1	0	6	4	0	0	0	0	1	1	0	0	0	0	20	14	0.7												Lower	Upper
2010-08-30	142	69	7	0	2	0	0	4	0	5	0	0	0	0	1	1	0	0	0	0	20	7	0.35							Pair 1	mate - unmate	-23.8938	28.173	12.5994	-58.8752	11.0876	-1.89643	4	0.130776
2010-08-31	166	82	9	0	5	1	0	4	1	0	0	0	0	0	0	0	0	0	0	0	20	2	0.1	0.599595	0.647059	0.296371	0.0581232
2010-09-01	0	0	0	0	0	0	0	0	0	0	0	0	0	0	0	0	0	0	0	0	0	0								Sep. t-test
2010-09-02	152	104	14	0	1	0	0	0	3	2	0	0	0	0	0	0	0	0	0	0	20	5	0.25
2010-09-03	123	71	11	0	4	2	3	0	0	0	0	0	0	0	0	0	0	0	0	0	20	5	0.25
2010-09-04	175	92	6	0	3	4	1	0	5	0	0	0	0	0	1	0	0	0	0	0	20	11	0.55							Paired Samples Statistics
2010-09-05	43	28	4	0	1	5	0	2	4	4	0	0	0	0	0	0	0	0	0	0	20	13	0.65									Mean	N	Std. Deviation	Std. Error Mean
2010-09-06	36	19	12	0	6	0	0	0	1	0	0	0	0	0	0	0	0	0	0	0	19	1	0.0526316							Pair 1	mate	22.1607	5	4.90921	2.19547
2010-09-07	0	0	0	0	0	0	0	0	0	0	0	0	0	0	0	0	0	0	0	0	0	0									unmate	67.8393	5	4.90921	2.19547
2010-09-08	90	51	8	0	7	4	0	1	0	0	0	0	0	0	0	0	0	0	0	0	20	4	0.2
2010-09-09	111	72	13	0	4	0	0	2	1	0	0	0	0	0	0	0	0	0	0	0	20	1	0.05
2010-09-10	14	13	11	0	2	0	0	0	0	0	0	0	0	0	0	0	0	0	0	0	13	0	0							Paired Samples Correlations
2010-09-11	41	32	13	0	3	1	0	2	0	1	0	0	0	0	0	0	0	0	0	0	20	2	0.1									N	Correlation	Sig.
2010-09-12	16	14	6	0	7	1	0	0	0	0	0	0	0	0	0	0	0	0	0	0	14	1	0.0714286							Pair 1	mate & unmate	5	-1	0
2010-09-13	10	8	5	0	1	1	0	0	1	0	0	0	0	0	0	0	0	0	0	0	8	2	0.25
2010-09-14	5	4	3	0	0	0	0	0	1	0	0	0	0	0	0	0	0	0	0	0	4	1	0.25
2010-09-15	0	0	0	0	0	0	0	0	0	0	0	0	0	0	0	0	0	0	0	0	0	0								Paired Samples Test
2010-09-16	4	4	2	0	0	0	0	1	1	0	0	0	0	0	0	0	0	0	0	0	4	1	0.25									Paired Differences					t	df	Sig. (2-tailed)
2010-09-17	0	0	0	0	0	0	0	0	0	0	0	0	0	0	0	0	0	0	0	0	0	0										Mean	Std. Deviation	Std. Error Mean	95% Confidence Interval of the Difference
2010-09-18	0	0	0	0	0	0	0	0	0	0	0	0	0	0	0	0	0	0	0	0	0	0													Lower	Upper
2010-09-19	0	0	0	0	0	0	0	0	0	0	0	0	0	0	0	0	0	0	0	0	0	0								Pair 1	mate - unmate	-45.6785	9.81842	4.39093	-57.8697	-33.4873	-10.4029	4	0.000482213
2010-09-20	0	0	0	0	0	0	0	0	0	0	0	0	0	0	0	0	0	0	0	0	0	0
2010-09-21	0	0	0	0	0	0	0	0	0	0	0	0	0	0	0	0	0	0	0	0	0	0
2010-09-22	0	0	0	0	0	0	0	0	0	0	0	0	0	0	0	0	0	0	0	0	0	0
2010-09-23	0	0	0	0	0	0	0	0	0	0	0	0	0	0	0	0	0	0	0	0	0	0								F-test (for the proportion of mated females between months during 2010-2014)
2010-09-24	0	0	0	0	0	0	0	0	0	0	0	0	0	0	0	0	0	0	0	0	0	0									Proportion of mated females in each month
2010-09-25	0	0	0	0	0	0	0	0	0	0	0	0	0	0	0	0	0	0	0	0	0	0									2010	2011	2012	2013	2014
2010-09-26	0	0	0	0	0	0	0	0	0	0	0	0	0	0	0	0	0	0	0	0	0	0								May	0.842105	0.775401	0.843882	0.823529	0.566667
2010-09-27	0	0	0	0	0	0	0	0	0	0	0	0	0	0	0	0	0	0	0	0	0	0								Jun.	0.829396	0.542662	0.718954	0.761506	0.407407
2010-09-28	0	0	0	0	0	0	0	0	0	0	0	0	0	0	0	0	0	0	0	0	0	0								Jul.	0.809524	0.665796	0.75817	0.679758	0.351852
2010-09-29	4	4	3	0	1	0	0	0	0	0	0	0	0	0	0	0	0	0	0	0	4	0	0							Aug.	0.647059	0.398268	0.156977	0.276018	0.0909091
2010-09-30	0	0	0	0	0	0	0	0	0	0	0	0	0	0	0	0	0	0	0	0	0	0		0.208861	0.228155	0.193579	0.0517363			Sep.	0.228155	0.0779221	0.153846	0.172414	0.1
																														Input data
2011	Sum	♀	♀10	♀11	♀20	♀21	♀22	♀30	♀31	♀32	♀33	♀40	♀41	♀42	♀43	♀44	♀51	♀52	♀53	♀54	The number of dissection	The number of mating	Average daily proportion of mated females	Average monthly proportion of mated females	Proportion of mated females in each month	SD(Standard deviation)	SE(Standard error)			Months	Proportion		Months	Mean square root arcsine transformed data
																														5	0.842105		5	66.5868
2010-05-02	4	3	0	0	0	0	0	0	0	2	0	0	0	0	0	1	0	0	0	0	3	3	1							5	0.775401		5	61.711
2010-05-03	2	2	0	0	0	0	0	0	1	0	1	0	0	0	0	0	0	0	0	0	2	2	1							5	0.843882		5	66.7267
																						0								5	0.823529		5	65.1601
																						0								5	0.566667		5	48.8311
2010-05-06	4	2	0	0	0	0	0	0	1	1	0	0	0	0	0	0	0	0	0	0	2	2	1							6	0.829396		6	65.6039
2010-05-07	9	8	0	0	0	0	0	0	2	3	0	0	0	0	1	2	0	0	0	0	8	8	1							6	0.542662		6	47.4473
2010-05-08	0	0	0	0	0	0	0	0	0	0	0	0	0	0	0	0	0	0	0	0	0	0								6	0.718954		6	57.9853
2010-05-09	0	0	0	0	0	0	0	0	0	0	0	0	0	0	0	0	0	0	0	0	0	0								6	0.761506		6	60.7673
2010-05-10	0	0	0	0	0	0	0	0	0	0	0	0	0	0	0	0	0	0	0	0	0	0								6	0.407407		6	39.664
2010-05-11	2	2	0	0	0	0	0	0	0	1	0	0	0	1	0	0	0	0	0	0	2	2	1							7	0.809524		7	64.1233
																						0								7	0.665796		7	54.6827
																						0								7	0.75817		7	60.5435
2010-05-14	0	0	0	0	0	0	0	0	0	0	0	0	0	0	0	0	0	0	0	0	0	0								7	0.679758		7	55.5353
2010-05-15	0	0	0	0	0	0	0	0	0	0	0	0	0	0	0	0	0	0	0	0	0	0								7	0.351852		7	36.3824
2010-05-16	0	0	0	0	0	0	0	0	0	0	0	0	0	0	0	0	0	0	0	0	0	0								8	0.647059		8	53.5523
2010-05-17	0	0	0	0	0	0	0	0	0	0	0	0	0	0	0	0	0	0	0	0	0	0								8	0.398268		8	39.1302
2010-05-18	50	29	3	0	1	0	2	0	4	5	0	0	0	3	0	0	0	0	1	1	20	16	0.8							8	0.156977		8	23.341
2010-05-19	7	4	0	0	0	0	0	0	1	1	0	0	0	1	1	0	0	0	0	0	4	4	1							8	0.276018		8	31.6934
																						0								8	0.0909091		8	17.5484
2010-05-21	2	2	0	0	0	0	0	0	1	1	0	0	0	0	0	0	0	0	0	0	2	2	1							9	0.228155		9	28.5324
2010-05-22	16	11	0	0	0	2	1	4	3	1	0	0	0	0	0	0	0	0	0	0	11	7	0.636364							9	0.0779221		9	16.2092
2010-05-23	45	32	2	0	4	1	0	0	4	5	0	0	0	3	0	1	0	0	0	0	20	14	0.7							9	0.153846		9	23.0935
2010-05-24	53	37	3	0	0	1	1	0	4	6	1	0	0	2	1	1	0	0	0	0	20	17	0.85							9	0.172414		9	24.5336
2010-05-25	19	12	3	0	1	0	1	0	2	1	1	0	0	0	1	0	0	0	1	1	12	8	0.666667							9	0.1		9	18.4349
2010-05-26	18	14	0	0	0	1	3	2	5	3	0	0	0	0	0	0	0	0	0	0	14	12	0.857143
2010-05-27	24	17	1	0	0	0	0	0	5	7	1	0	0	1	1	0	0	0	0	1	17	16	0.941176
2010-05-28	57	29	5	0	0	3	0	4	3	5	0	0	0	0	0	0	0	0	0	0	20	11	0.55
2010-05-29	30	22	3	0	2	0	0	1	6	2	1	0	0	2	1	0	0	1	0	1	20	14	0.7							Descriptives
																						0								Quantity
2010-05-31	12	10	2	0	1	0	1	0	4	1	0	0	0	1	0	0	0	0	0	0	10	7	0.7	0.847138	0.775401	0.159094	0.0385861				N	Mean	Std. Deviation	Std. Error	95% Confidence Interval for Mean		Minimum	Maximum
																																			Lower Bound	Upper Bound
																														5.00	5	61.8031	7.52787	3.36656	52.4561	71.1502	48.8311	66.7267
																														6.00	5	54.2936	10.5399	4.71358	41.2066	67.3805	39.664	65.6039
																														7.00	5	54.2534	10.7026	4.78635	40.9644	67.5425	36.3824	64.1233
2010-06-03	47	26	0	0	0	0	1	0	5	7	2	0	3	2	0	0	0	0	0	0	20	20	1							8.00	5	33.0531	14.0865	6.29968	15.5624	50.5438	17.5484	53.5523
2010-06-04	32	19	5	0	4	0	0	0	7	3	0	0	0	0	0	0	0	0	0	0	19	10	0.526316							9.00	5	22.1607	4.90921	2.19547	16.0651	28.2563	16.2092	28.5324
2010-06-05	80	51	2	0	1	0	0	4	6	5	0	0	0	1	1	0	0	0	0	0	20	13	0.65							Total	25	45.1128	17.8098	3.56196	37.7613	52.4643	16.2092	66.7267
2010-06-06	31	18	1	0	6	0	0	5	4	1	1	0	0	0	0	0	0	0	0	0	18	6	0.333333
2010-06-07	27	14	0	0	3	1	1	0	2	7	0	0	0	0	0	0	0	0	0	0	14	11	0.785714
2010-06-08	16	5	2	0	0	0	0	0	0	2	0	0	0	0	1	0	0	0	0	0	5	3	0.6							Test of Homogeneity of Variances
2010-06-09	42	19	4	0	1	0	0	0	11	0	0	0	0	2	1	0	0	0	0	0	19	14	0.736842							Quantity
2010-06-10	0	0	0	0	0	0	0	0	0	0	0	0	0	0	0	0	0	0	0	0	0	0								Levene Statistic	df1	df2	Sig.
2010-06-11	5	5	3	0	2	0	0	0	0	0	0	0	0	0	0	0	0	0	0	0	5	0	0							1.15741	4	20	0.358979
2010-06-12	3	3	0	0	0	0	0	0	2	0	0	0	0	1	0	0	0	0	0	0	3	3	1
2010-06-13	7	4	0	0	0	0	0	0	2	2	0	0	0	0	0	0	0	0	0	0	4	4	1
2010-06-14	7	6	1	0	0	1	0	0	1	1	0	0	0	0	1	0	0	0	1	0	6	5	0.833333
2010-06-15	4	4	0	0	0	0	0	0	0	0	0	0	0	4	0	0	0	0	0	0	4	4	1							ANOVA
2010-06-16	34	18	6	0	5	0	1	0	6	0	0	0	0	0	0	0	0	0	0	0	18	7	0.388889							Quantity
2010-06-17	97	63	4	0	2	1	3	2	4	0	0	0	0	1	1	0	0	1	0	1	20	12	0.6								Sum of Squares	df	Mean Square	F	Sig.
2010-06-18	94	52	3	0	7	0	0	0	8	1	0	0	0	0	1	0	0	0	0	0	20	10	0.5							Between Groups	5593.2	4	1398.3	13.8491	1.43992e-05
2010-06-19	55	39	6	0	4	2	2	0	1	4	0	0	0	1	0	0	0	0	0	0	20	10	0.5							Within Groups	2019.33	20	100.967
2010-06-20	14	8	4	0	4	0	0	0	0	0	0	0	0	0	0	0	0	0	0	0	8	0	0							Total	7612.53	24
2010-06-21	26	15	6	0	8	0	1	0	0	0	0	0	0	0	0	0	0	0	0	0	15	1	0.0666667
																						0
2010-06-23	7	4	0	0	0	0	0	0	4	0	0	0	0	0	0	0	0	0	0	0	4	4	1
2010-06-24	20	16	1	0	0	1	2	3	7	0	0	0	0	0	1	0	0	0	1	0	16	12	0.75							Multiple Comparisons
2010-06-25	5	5	3	0	0	0	0	0	2	0	0	0	0	0	0	0	0	0	0	0	5	2	0.4							Dependent Variable: Quantity
2010-06-26	0	0	0	0	0	0	0	0	0	0	0	0	0	0	0	0	0	0	0	0	0	0								(I) Months			Mean Difference (I-J)	Std. Error	Sig.	95% Confidence Interval
2010-06-27	14	7	4	0	0	3	0	0	0	0	0	0	0	0	0	0	0	0	0	0	7	3	0.428571													Lower Bound	Upper Bound
2010-06-28	20	11	5	0	4	1	0	0	1	0	0	0	0	0	0	0	0	0	0	0	11	2	0.181818							Tukey HSD	5.00	6.00	7.50958	6.35505	0.761435	-11.5071	26.5263
2010-06-29	8	8	3	0	2	0	0	0	1	0	0	0	1	0	1	0	0	0	0	0	8	3	0.375									7.00	7.54971	6.35505	0.757977	-11.467	26.5664
2010-06-30	6	4	2	0	0	0	0	2	0	0	0	0	0	0	0	0	0	0	0	0	4	0	0	0.546259	0.542662	0.332973	0.0665945					8.00	28.75006*	6.35505	0.00172732	9.73337	47.7668
																																9.00	39.64241*	6.35505	3.85999e-05	20.6257	58.6591
																															6.00	5.00	-7.50958	6.35505	0.761435	-26.5263	11.5071
																						0										7.00	0.0401278	6.35505	1	-18.9766	19.0568
2010-07-02	10	6	3	0	0	1	0	0	2	0	0	0	0	0	0	0	0	0	0	0	6	3	0.5									8.00	21.24049*	6.35505	0.0239894	2.22379	40.2572
2010-07-03	5	4	0	0	0	0	0	0	4	0	0	0	0	0	0	0	0	0	0	0	4	4	1									9.00	32.13283*	6.35505	0.000519465	13.1161	51.1495
2010-07-04	12	8	0	0	0	0	0	0	4	3	0	0	0	0	1	0	0	0	0	0	8	8	1								7.00	5.00	-7.54971	6.35505	0.757977	-26.5664	11.467
2010-07-05	19	12	4	0	6	0	0	0	0	2	0	0	0	0	0	0	0	0	0	0	12	2	0.166667									6.00	-0.0401278	6.35505	1	-19.0568	18.9766
2010-07-06	24	16	0	0	4	1	4	1	2	4	0	0	0	0	0	0	0	0	0	0	16	11	0.6875									8.00	21.20036*	6.35505	0.0243165	2.18367	40.217
2010-07-07	48	33	0	0	0	0	0	0	11	6	1	0	0	1	1	0	0	0	0	0	20	20	1									9.00	32.09270*	6.35505	0.000526889	13.076	51.1094
2010-07-08	5	3	0	0	0	0	0	0	0	0	0	0	0	2	1	0	0	0	0	0	3	3	1								8.00	5.00	-28.75006*	6.35505	0.00172732	-47.7668	-9.73337
2010-07-09	26	19	6	0	1	1	0	0	4	0	0	0	0	7	0	0	0	0	0	0	19	12	0.631579									6.00	-21.24049*	6.35505	0.0239894	-40.2572	-2.22379
2010-07-10	25	15	2	0	3	1	2	0	4	0	0	0	0	1	1	1	0	0	0	0	15	10	0.666667									7.00	-21.20036*	6.35505	0.0243165	-40.217	-2.18367
2010-07-11	2	1	0	0	1	0	0	0	0	0	0	0	0	0	0	0	0	0	0	0	1	0	0									9.00	10.8923	6.35505	0.448198	-8.12435	29.909
2010-07-12	22	14	4	0	2	0	1	0	4	1	0	0	0	1	1	0	0	0	0	0	14	8	0.571429								9.00	5.00	-39.64241*	6.35505	3.85999e-05	-58.6591	-20.6257
2010-07-13	0	0	0	0	0	0	0	0	0	0	0	0	0	0	0	0	0	0	0	0	0	0										6.00	-32.13283*	6.35505	0.000519465	-51.1495	-13.1161
2010-07-14	6	1	0	0	0	0	1	0	0	0	0	0	0	0	0	0	0	0	0	0	1	1	1									7.00	-32.09270*	6.35505	0.000526889	-51.1094	-13.076
2010-07-15	16	7	2	0	0	0	3	0	2	0	0	0	0	0	0	0	0	0	0	0	7	5	0.714286									8.00	-10.8923	6.35505	0.448198	-29.909	8.12435
2010-07-16	3	0	0	0	0	0	0	0	0	0	0	0	0	0	0	0	0	0	0	0	0	0								*. The mean difference is significant at the 0.05 level.
2010-07-17	24	18	4	0	3	0	0	0	5	0	1	0	0	2	1	1	0	0	1	0	18	11	0.611111
2010-07-18	8	4	0	0	0	0	0	0	4	0	0	0	0	0	0	0	0	0	0	0	4	4	1
2010-07-19	69	42	2	0	4	1	4	1	6	1	1	0	0	0	0	0	0	0	0	0	20	13	0.65							Quantity
2010-07-20	26	16	3	0	7	0	0	0	4	0	0	0	0	2	0	0	0	0	0	0	16	6	0.375							Months		N	Subset for alpha = 0.05
2010-07-21	58	32	5	0	8	0	1	0	0	4	0	0	0	0	1	0	0	0	0	1	20	7	0.35										1	2
2010-07-22	87	57	3	0	2	0	2	4	5	2	1	0	0	1	0	0	0	0	0	0	20	11	0.55							Tukey HSDa	9.00	5	22.1607
2010-07-23	40	19	4	0	2	4	3	1	5	0	0	0	0	0	0	0	0	0	0	0	19	12	0.631579								8.00	5	33.0531
2010-07-24	72	43	1	0	0	0	4	0	5	6	2	0	0	1	1	0	0	0	0	0	20	19	0.95								7.00	5		54.2534
2010-07-25	0	0	0	0	0	0	0	0	0	0	0	0	0	0	0	0	0	0	0	0	0	0									6.00	5		54.2936
2010-07-26	168	87	0	0	0	1	4	5	6	4	0	0	0	0	0	0	0	0	0	0	20	15	0.75								5.00	5		61.8031
2010-07-27	73	49	5	0	4	0	0	0	6	2	0	0	0	1	1	1	0	0	0	0	20	11	0.55								Sig.		0.448198	0.757977
2010-07-28	97	69	2	0	1	0	5	0	7	1	0	0	0	1	2	0	0	0	0	1	20	17	0.85							Ryan-Einot-Gabriel-Welsch Rangeb	9.00	5	22.1607
2010-07-29	117	71	4	0	3	2	1	2	6	2	0	0	0	0	0	0	0	0	0	0	20	11	0.55								8.00	5	33.0531
2010-07-30	46	32	3	0	3	0	0	3	5	1	1	0	0	1	1	0	0	0	1	1	20	11	0.55								7.00	5		54.2534
2010-07-31	113	59	0	0	0	0	0	0	6	7	2	0	0	1	1	0	0	0	2	1	20	20	1	0.677993	0.665796	0.268526	0.0516778				6.00	5		54.2936
																															5.00	5		61.8031
																															Sig.		0.235812	0.65694
2010-08-01	131	93	1	0	5	0	4	0	6	4	0	0	0	0	0	0	0	0	0	0	20	14	0.7							Means for groups in homogeneous subsets are displayed.
2010-08-02	76	42	7	0	1	1	2	1	4	2	0	0	0	0	2	0	0	0	0	0	20	11	0.55							a. Uses Harmonic Mean Sample Size = 5.000.
2010-08-03	25	21	4	0	0	1	0	0	4	5	1	0	0	2	1	1	0	0	1	0	20	16	0.8							b. Critical values are not monotonic for these data. Substitutions have been made to ensure monotonicity. Type I error is therefore smaller.
2010-08-04	45	39	3	0	5	4	1	2	5	0	0	0	0	0	0	0	0	0	0	0	20	10	0.5
2010-08-05	35	24	6	0	2	0	0	0	4	3	4	0	0	0	1	0	0	0	0	0	20	12	0.6
																						0
																						0
2010-08-08	0	0	0	0	0	0	0	0	0	0	0	0	0	0	0	0	0	0	0	0	0	0
2010-08-09	13	8	6	0	0	2	0	0	0	0	0	0	0	0	0	0	0	0	0	0	8	2	0.25
2010-08-10	18	12	4	0	6	1	0	0	1	0	0	0	0	0	0	0	0	0	0	0	12	2	0.166667
2010-08-11	16	7	5	0	1	0	1	0	0	0	0	0	0	0	0	0	0	0	0	0	7	1	0.142857
2010-08-12	0	0	0	0	0	0	0	0	0	0	0	0	0	0	0	0	0	0	0	0	0	0
2010-08-13	4	4	4	0	0	0	0	0	0	0	0	0	0	0	0	0	0	0	0	0	4	0	0
2010-08-14	4	3	1	0	0	0	0	0	1	1	0	0	0	0	0	0	0	0	0	0	3	2	0.666667
2010-08-15	0	0	0	0	0	0	0	0	0	0	0	0	0	0	0	0	0	0	0	0	0	0
2010-08-16	2	2	0	0	1	0	0	0	1	0	0	0	0	0	0	0	0	0	0	0	2	1	0.5
2010-08-17	7	4	0	0	0	2	0	0	1	0	1	0	0	0	0	0	0	0	0	0	4	4	1
2010-08-18	10	5	2	0	3	0	0	0	0	0	0	0	0	0	0	0	0	0	0	0	5	0	0
2010-08-19	2	2	2	0	0	0	0	0	0	0	0	0	0	0	0	0	0	0	0	0	2	0	0
2010-08-20	5	3	1	0	1	0	0	0	0	1	0	0	0	0	0	0	0	0	0	0	3	1	0.333333
2010-08-21	4	1	1	0	0	0	0	0	0	0	0	0	0	0	0	0	0	0	0	0	1	0	0
2010-08-22	11	7	4	0	3	0	0	0	0	0	0	0	0	0	0	0	0	0	0	0	7	0	0
2010-08-23	10	6	2	0	0	0	0	0	4	0	0	0	0	0	0	0	0	0	0	0	6	4	0.666667
2010-08-24	20	13	5	0	4	0	0	1	2	0	1	0	0	0	0	0	0	0	0	0	13	3	0.230769
2010-08-25	5	1	0	0	0	0	0	0	1	0	0	0	0	0	0	0	0	0	0	0	1	1	1
2010-08-26	9	9	4	0	4	0	0	0	0	1	0	0	0	0	0	0	0	0	0	0	9	1	0.111111
2010-08-27	0	0	0	0	0	0	0	0	0	0	0	0	0	0	0	0	0	0	0	0	0	0
2010-08-28	26	18	6	0	3	1	1	2	5	0	0	0	0	0	0	0	0	0	0	0	18	7	0.388889
2010-08-29	10	6	4	0	0	0	0	2	0	0	0	0	0	0	0	0	0	0	0	0	6	0	0
2010-08-30	5	3	3	0	0	0	0	0	0	0	0	0	0	0	0	0	0	0	0	0	3	0	0
2010-08-31	20	17	12	0	5	0	0	0	0	0	0	0	0	0	0	0	0	0	0	0	17	0	0	0.344278	0.398268	0.332718	0.0665436
2010-09-01	0	0	0	0	0	0	0	0	0	0	0	0	0	0	0	0	0	0	0	0	0	0
2010-09-02	8	4	4	0	0	0	0	0	0	0	0	0	0	0	0	0	0	0	0	0	4	0	0
2010-09-03	6	5	3	0	0	1	1	0	0	0	0	0	0	0	0	0	0	0	0	0	5	2	0.4
2010-09-04	0	0	0	0	0	0	0	0	0	0	0	0	0	0	0	0	0	0	0	0	0	0
2010-09-05	4	3	3	0	0	0	0	0	0	0	0	0	0	0	0	0	0	0	0	0	3	0	0
2010-09-06	0	0	0	0	0	0	0	0	0	0	0	0	0	0	0	0	0	0	0	0	0	0
2010-09-07	0	0	0	0	0	0	0	0	0	0	0	0	0	0	0	0	0	0	0	0	0	0
2010-09-08	60	41	12	0	4	0	0	4	0	0	0	0	0	0	0	0	0	0	0	0	20	0	0
2010-09-09	6	5	3	0	0	1	0	1	0	0	0	0	0	0	0	0	0	0	0	0	5	1	0.2
2010-09-10	6	2	2	0	0	0	0	0	0	0	0	0	0	0	0	0	0	0	0	0	2	0	0
2010-09-11	6	3	1	0	2	0	0	0	0	0	0	0	0	0	0	0	0	0	0	0	3	0	0
2010-09-12	8	5	4	0	0	0	0	0	1	0	0	0	0	0	0	0	0	0	0	0	5	1	0.2
2010-09-13	1	0	0	0	0	0	0	0	0	0	0	0	0	0	0	0	0	0	0	0	0	0
2010-09-14	0	0	0	0	0	0	0	0	0	0	0	0	0	0	0	0	0	0	0	0	0	0
2010-09-15	2	2	2	0	0	0	0	0	0	0	0	0	0	0	0	0	0	0	0	0	2	0	0
2010-09-16	0	0	0	0	0	0	0	0	0	0	0	0	0	0	0	0	0	0	0	0	0	0
2010-09-17	0	0	0	0	0	0	0	0	0	0	0	0	0	0	0	0	0	0	0	0	0	0
2010-09-18	0	0	0	0	0	0	0	0	0	0	0	0	0	0	0	0	0	0	0	0	0	0
2010-09-19	10	6	4	0	1	1	0	0	0	0	0	0	0	0	0	0	0	0	0	0	6	1	0.166667
2010-09-20	6	5	4	0	0	0	0	1	0	0	0	0	0	0	0	0	0	0	0	0	5	0	0
2010-09-21	3	3	3	0	0	0	0	0	0	0	0	0	0	0	0	0	0	0	0	0	3	0	0
2010-09-22	0	0	0	0	0	0	0	0	0	0	0	0	0	0	0	0	0	0	0	0	0	0
2010-09-23	7	6	2	0	4	0	0	0	0	0	0	0	0	0	0	0	0	0	0	0	6	0	0
2010-09-24	7	5	3	0	1	1	0	0	0	0	0	0	0	0	0	0	0	0	0	0	5	1	0.2
2010-09-25	4	3	3	0	0	0	0	0	0	0	0	0	0	0	0	0	0	0	0	0	3	0	0
2010-09-26	0	0	0	0	0	0	0	0	0	0	0	0	0	0	0	0	0	0	0	0	0	0
2010-09-27	0	0	0	0	0	0	0	0	0	0	0	0	0	0	0	0	0	0	0	0	0	0
2010-09-28	0	0	0	0	0	0	0	0	0	0	0	0	0	0	0	0	0	0	0	0	0	0
2010-09-29	0	0	0	0	0	0	0	0	0	0	0	0	0	0	0	0	0	0	0	0	0	0
2010-09-30	0	0	0	0	0	0	0	0	0	0	0	0	0	0	0	0	0	0	0	0	0	0		0.0777778	0.0779221	0.12451	0.0321482
2012	Sum	♀	♀10	♀11	♀20	♀21	♀22	♀30	♀31	♀32	♀33	♀40	♀41	♀42	♀43	♀44	♀51	♀52	♀53	♀54	The number of dissection	The number of mating	Average daily proportion of mated females	Average monthly proportion of mated females	Proportion of mated females in each month	SD(Standard deviation)	SE(Standard error)
2010-05-01	0	0	0	0	0	0	0	0	0	0	0	0	0	0	0	0	0	0	0	0	0	0
2010-05-02	0	0	0	0	0	0	0	0	0	0	0	0	0	0	0	0	0	0	0	0	0	0
2010-05-03	1	1	0	0	0	0	0	0	0	1	0	0	0	0	0	0	0	0	0	0	1	1	1
2010-05-04	3	3	0	0	0	0	1	0	0	1	1	0	0	0	0	0	0	0	0	0	3	3	1
2010-05-05	0	0	0	0	0	0	0	0	0	0	0	0	0	0	0	0	0	0	0	0	0	0
2010-05-06	3	2	0	0	0	1	0	0	0	0	0	0	0	1	0	0	0	0	0	0	2	2	1
2010-05-07	5	2	0	0	0	0	0	0	0	1	0	0	0	1	0	0	0	0	0	0	2	2	1
2010-05-08	4	4	0	0	0	0	0	0	1	2	1	0	0	0	0	0	0	0	0	0	4	4	1
2010-05-09	8	6	1	0	0	0	0	0	4	0	0	0	0	0	1	0	0	0	0	0	6	5	0.833333
2010-05-10	10	8	0	0	0	0	0	0	4	2	0	0	0	0	1	1	0	0	0	0	8	8	1
2010-05-11	10	7	0	0	0	1	0	0	4	1	0	0	0	0	1	0	0	0	0	0	7	7	1
2010-05-12	0	0	0	0	0	0	0	0	0	0	0	0	0	0	0	0	0	0	0	0	0	0
2010-05-13	17	12	0	0	0	0	0	0	5	4	0	0	0	0	1	1	0	0	0	1	12	12	1
2010-05-14	0	0	0	0	0	0	0	0	0	0	0	0	0	0	0	0	0	0	0	0	0	0
2010-05-15	12	9	0	0	0	0	2	0	4	1	0	0	0	0	1	0	0	0	0	1	9	9	1
2010-05-16	13	11	0	0	0	2	0	0	4	1	0	0	1	2	0	1	0	0	0	0	11	11	1
2010-05-17	17	9	0	0	0	0	0	0	6	2	0	0	0	0	1	0	0	0	0	0	9	9	1
2010-05-18	27	24	1	1	0	3	1	1	5	1	1	0	0	2	1	1	0	0	1	1	20	18	0.9
2010-05-19	37	19	0	0	0	0	0	0	12	5	0	0	0	0	2	0	0	0	0	0	19	19	1
2010-05-20	22	15	4	0	0	0	0	0	3	5	0	0	0	1	0	1	0	0	1	0	15	11	0.733333
2010-05-21	174	119	0	0	2	1	1	1	7	3	0	0	0	2	3	0	0	0	0	0	20	17	0.85
2010-05-22	12	8	1	0	0	0	0	2	5	0	0	0	0	0	0	0	0	0	0	0	8	5	0.625
2010-05-23	27	16	0	0	0	1	1	0	4	5	1	0	0	1	1	1	0	0	1	0	16	16	1
2010-05-24	25	15	4	0	3	4	0	0	2	1	0	0	0	0	1	0	0	0	0	0	15	8	0.533333
2010-05-25	14	8	0	0	0	1	1	0	0	4	0	0	0	1	0	1	0	0	0	0	8	8	1
2010-05-26	2	2	2	0	0	0	0	0	0	0	0	0	0	0	0	0	0	0	0	0	2	0	0
2010-05-27	17	11	1	0	0	4	1	3	0	0	1	0	0	1	0	0	0	0	0	0	11	7	0.636364
2010-05-28	14	8	0	0	0	1	2	0	4	1	0	0	0	0	0	0	0	0	0	0	8	8	1
2010-05-29	15	11	3	0	4	1	0	1	2	0	0	0	0	0	0	0	0	0	0	0	11	3	0.272727
2010-05-30	11	7	2	0	1	0	1	0	2	0	0	0	0	0	1	0	0	0	0	0	7	4	0.571429
2010-05-31	4	3	0	0	0	0	0	0	3	0	0	0	0	0	0	0	0	0	0	0	3	3	1	0.844443	0.843882	0.261188	0.0512231
2010-06-01	0	0	0	0	0	0	0	0	0	0	0	0	0	0	0	0	0	0	0	0	0	0
2010-06-02	20	11	4	0	0	0	0	0	5	1	0	0	0	0	1	0	0	0	0	0	11	7	0.636364
2010-06-03	0	0	0	0	0	0	0	0	0	0	0	0	0	0	0	0	0	0	0	0	0	0
2010-06-04	0	0	0	0	0	0	0	0	0	0	0	0	0	0	0	0	0	0	0	0	0	0
2010-06-05	22	13	2	0	0	0	1	2	1	4	0	0	0	1	1	0	0	0	0	1	13	9	0.692308
2010-06-06	31	18	5	0	3	1	2	0	5	1	0	0	0	1	0	0	0	0	0	0	18	10	0.555556
2010-06-07	8	4	2	0	0	0	0	0	2	0	0	0	0	0	0	0	0	0	0	0	4	2	0.5
2010-06-08	38	21	4	0	3	1	1	2	6	0	0	0	0	2	0	1	0	0	0	0	20	11	0.55
2010-06-09	0	0	0	0	0	0	0	0	0	0	0	0	0	0	0	0	0	0	0	0	0	0
2010-06-10	23	16	5	0	0	0	0	0	6	5	0	0	0	0	0	0	0	0	0	0	16	11	0.6875
2010-06-11	3	0	0	0	0	0	0	0	0	0	0	0	0	0	0	0	0	0	0	0	0	0
2010-06-12	11	5	1	0	0	0	0	0	4	0	0	0	0	0	0	0	0	0	0	0	5	4	0.8
2010-06-13	2	1	0	0	0	1	0	0	0	0	0	0	0	0	0	0	0	0	0	0	1	1	1
																						0
2010-06-15	0	0	0	0	0	0	0	0	0	0	0	0	0	0	0	0	0	0	0	0	0	0
2010-06-16	10	6	0	0	0	1	1	0	2	2	0	0	0	0	0	0	0	0	0	0	6	6	1
2010-06-17	13	7	1	0	0	1	0	0	4	0	0	0	0	0	1	0	0	0	0	0	7	6	0.857143
2010-06-18	23	15	2	0	0	3	2	0	4	3	0	0	0	1	0	0	0	0	0	0	15	13	0.866667
2010-06-19	12	4	0	0	0	0	0	0	4	0	0	0	0	0	0	0	0	0	0	0	4	4	1
2010-06-20	17	11	0	0	0	0	1	2	5	3	0	0	0	0	0	0	0	0	0	0	11	9	0.818182
2010-06-21	23	14	3	0	0	0	0	0	7	4	0	0	0	0	0	0	0	0	0	0	14	11	0.785714
2010-06-22	0	0	0	0	0	0	0	0	0	0	0	0	0	0	0	0	0	0	0	0	0	0
2010-06-23	10	5	1	0	1	0	1	0	2	0	0	0	0	0	0	0	0	0	0	0	5	3	0.6
2010-06-24	1	0	0	0	0	0	0	0	0	0	0	0	0	0	0	0	0	0	0	0	0	0
2010-06-25	5	1	0	0	0	1	0	0	0	0	0	0	0	0	0	0	0	0	0	0	1	1	1
2010-06-26	1	1	0	0	0	0	0	0	0	1	0	0	0	0	0	0	0	0	0	0	1	1	1
2010-06-27	0	0	0	0	0	0	0	0	0	0	0	0	0	0	0	0	0	0	0	0	0	0
2010-06-28	2	1	0	0	0	0	0	0	1	0	0	0	0	0	0	0	0	0	0	0	1	1	1
																						0
2010-06-30	0	0	0	0	0	0	0	0	0	0	0	0	0	0	0	0	0	0	0	0	0	0		0.797191	0.718954	0.180096	0.042449
2010-07-01	2	2	1	0	0	0	0	1	0	0	0	0	0	0	0	0	0	0	0	0	2	0	0
2010-07-02	0	0	0	0	0	0	0	0	0	0	0	0	0	0	0	0	0	0	0	0	0	0
2010-07-03	6	4	0	0	0	0	0	0	3	1	0	0	0	0	0	0	0	0	0	0	4	4	1
2010-07-04	16	11	2	0	1	1	0	2	4	1	0	0	0	0	0	0	0	0	0	0	11	6	0.545455
																						0
2010-07-06	3	1	0	0	0	0	0	0	0	1	0	0	0	0	0	0	0	0	0	0	1	1	1
2010-07-07	11	7	0	0	0	0	0	1	4	0	0	0	0	1	0	0	0	0	1	0	7	6	0.857143
2010-07-08	10	6	2	0	0	0	0	0	4	0	0	0	0	0	0	0	0	0	0	0	6	4	0.666667
2010-07-09	8	5	0	0	0	0	0	1	0	3	0	0	0	0	1	0	0	0	0	0	5	4	0.8
2010-07-10	8	6	0	0	0	0	2	0	4	0	0	0	0	0	0	0	0	0	0	0	6	6	1
2010-07-11	32	18	3	0	1	0	0	2	8	4	0	0	0	0	0	0	0	0	0	0	18	12	0.666667
2010-07-12	28	21	0	0	0	4	1	0	6	5	1	0	0	0	1	1	0	0	1	0	20	20	1
2010-07-13	8	5	0	0	0	0	1	0	4	0	0	0	0	0	0	0	0	0	0	0	5	5	1
2010-07-14	30	16	0	0	0	1	0	3	7	5	0	0	0	0	0	0	0	0	0	0	16	13	0.8125
2010-07-15	58	27	1	0	2	1	3	1	8	1	1	0	0	1	1	0	0	0	0	0	20	16	0.8
2010-07-16	11	9	0	0	0	0	0	4	4	0	1	0	0	0	0	0	0	0	0	0	9	5	0.555556
2010-07-17	57	43	2	0	0	0	0	2	13	0	0	0	0	1	1	0	0	0	1	0	20	16	0.8
2010-07-18	96	45	5	0	4	0	0	0	7	4	0	0	0	0	0	0	0	0	0	0	20	11	0.55
2010-07-19	74	47	0	0	0	0	2	1	9	7	0	0	0	0	1	0	0	0	0	0	20	19	0.95
2010-07-20	129	86	0	0	0	0	6	5	4	5	0	0	0	0	0	0	0	0	0	0	20	15	0.75
2010-07-21	30	19	1	0	0	0	0	0	14	2	0	0	0	0	2	0	0	0	0	0	19	18	0.947368
																						0
2010-07-23	54	27	0	0	0	0	0	0	7	8	1	0	1	2	0	0	0	0	1	0	20	20	1
2010-07-24	55	34	6	0	2	1	4	3	4	0	0	0	0	0	0	0	0	0	0	0	20	9	0.45
2010-07-25	7	7	1	0	3	0	0	0	3	0	0	0	0	0	0	0	0	0	0	0	7	3	0.428571
2010-07-26	47	29	2	0	1	1	2	4	8	1	1	0	0	0	0	0	0	0	0	0	20	13	0.65
2010-07-27	10	6	1	0	0	0	0	1	4	0	0	0	0	0	0	0	0	0	0	0	6	4	0.666667
2010-07-28	4	3	0	0	0	0	0	1	1	1	0	0	0	0	0	0	0	0	0	0	3	2	0.666667
2010-07-29	0	0	0	0	0	0	0	0	0	0	0	0	0	0	0	0	0	0	0	0	0	0
2010-07-30	0	0	0	0	0	0	0	0	0	0	0	0	0	0	0	0	0	0	0	0	0	0
2010-07-31	1	1	0	0	1	0	0	0	0	0	0	0	0	0	0	0	0	0	0	0	1	0	0	0.713972	0.75817	0.277044	0.0543328
																						0
2010-08-02	11	7	3	0	2	0	0	0	2	0	0	0	0	0	0	0	0	0	0	0	7	2	0.285714
2010-08-03	0	0	0	0	0	0	0	0	0	0	0	0	0	0	0	0	0	0	0	0	0	0
2010-08-04	12	8	0	0	4	0	0	0	3	0	1	0	0	0	0	0	0	0	0	0	8	4	0.5
2010-08-05	8	4	1	0	0	1	1	1	0	0	0	0	0	0	0	0	0	0	0	0	4	2	0.5
2010-08-06	9	6	4	0	0	1	0	1	0	0	0	0	0	0	0	0	0	0	0	0	6	1	0.166667
2010-08-07	8	2	2	0	0	0	0	0	0	0	0	0	0	0	0	0	0	0	0	0	2	0	0
2010-08-08	7	7	4	0	3	0	0	0	0	0	0	0	0	0	0	0	0	0	0	0	7	0	0
2010-08-09	11	5	2	0	1	0	0	2	0	0	0	0	0	0	0	0	0	0	0	0	5	0	0
2010-08-10	10	9	4	0	5	0	0	0	0	0	0	0	0	0	0	0	0	0	0	0	9	0	0
2010-08-11	11	8	3	0	2	0	3	0	0	0	0	0	0	0	0	0	0	0	0	0	8	3	0.375
																						0
2010-08-13	12	7	6	0	0	0	0	0	1	0	0	0	0	0	0	0	0	0	0	0	7	1	0.142857
2010-08-14	0	0	0	0	0	0	0	0	0	0	0	0	0	0	0	0	0	0	0	0	0	0
2010-08-15	14	10	3	0	1	0	1	1	3	0	0	0	0	0	1	0	0	0	0	0	10	5	0.5
2010-08-16	17	11	5	0	5	0	0	1	0	0	0	0	0	0	0	0	0	0	0	0	11	0	0
2010-08-17	37	24	6	0	11	1	2	0	0	0	0	0	0	0	0	0	0	0	0	0	20	3	0.15
2010-08-18	10	3	1	0	1	1	0	0	0	0	0	0	0	0	0	0	0	0	0	0	3	1	0.333333
2010-08-19	23	13	6	0	7	0	0	0	0	0	0	0	0	0	0	0	0	0	0	0	13	0	0
2010-08-20	29	15	11	0	1	1	0	2	0	0	0	0	0	0	0	0	0	0	0	0	15	1	0.0666667
2010-08-21	0	0	0	0	0	0	0	0	0	0	0	0	0	0	0	0	0	0	0	0	0	0
2010-08-22	8	4	4	0	0	0	0	0	0	0	0	0	0	0	0	0	0	0	0	0	4	0	0
2010-08-23	8	5	2	0	3	0	0	0	0	0	0	0	0	0	0	0	0	0	0	0	5	0	0
2010-08-24	5	1	0	0	0	0	0	0	1	0	0	0	0	0	0	0	0	0	0	0	1	1	1
2010-08-25	8	8	4	0	4	0	0	0	0	0	0	0	0	0	0	0	0	0	0	0	8	0	0
																						0
2010-08-27	16	13	5	0	4	1	2	1	0	0	0	0	0	0	0	0	0	0	0	0	13	3	0.230769
2010-08-28	0	0	0	0	0	0	0	0	0	0	0	0	0	0	0	0	0	0	0	0	0	0
2010-08-29	0	0	0	0	0	0	0	0	0	0	0	0	0	0	0	0	0	0	0	0	0	0
2010-08-30	0	0	0	0	0	0	0	0	0	0	0	0	0	0	0	0	0	0	0	0	0	0
2010-08-31	9	6	6	0	0	0	0	0	0	0	0	0	0	0	0	0	0	0	0	0	6	0	0	0.193228	0.156977	0.257307	0.054858
2010-09-01	2	1	1	0	0	0	0	0	0	0	0	0	0	0	0	0	0	0	0	0	1	0	0
2010-09-02	9	5	4	0	0	0	0	0	1	0	0	0	0	0	0	0	0	0	0	0	5	1	0.2
2010-09-03	0	0	0	0	0	0	0	0	0	0	0	0	0	0	0	0	0	0	0	0	0	0
2010-09-04	2	2	2	0	0	0	0	0	0	0	0	0	0	0	0	0	0	0	0	0	2	0	0
2010-09-05	0	0	0	0	0	0	0	0	0	0	0	0	0	0	0	0	0	0	0	0	0	0
2010-09-06	0	0	0	0	0	0	0	0	0	0	0	0	0	0	0	0	0	0	0	0	0	0
2010-09-07	0	0	0	0	0	0	0	0	0	0	0	0	0	0	0	0	0	0	0	0	0	0
2010-09-08	1	1	0	0	1	0	0	0	0	0	0	0	0	0	0	0	0	0	0	0	1	0	0
2010-09-09	0	0	0	0	0	0	0	0	0	0	0	0	0	0	0	0	0	0	0	0	0	0
2010-09-10	0	0	0	0	0	0	0	0	0	0	0	0	0	0	0	0	0	0	0	0	0	0
2010-09-11	2	1	1	0	0	0	0	0	0	0	0	0	0	0	0	0	0	0	0	0	1	0	0
2010-09-12	1	1	1	0	0	0	0	0	0	0	0	0	0	0	0	0	0	0	0	0	1	0	0
2010-09-13	2	2	1	0	0	1	0	0	0	0	0	0	0	0	0	0	0	0	0	0	2	1	0.5
2010-09-14	0	0	0	0	0	0	0	0	0	0	0	0	0	0	0	0	0	0	0	0	0	0
																						0
																						0
																						0
2010-09-18	0	0	0	0	0	0	0	0	0	0	0	0	0	0	0	0	0	0	0	0	0	0
2010-09-19	0	0	0	0	0	0	0	0	0	0	0	0	0	0	0	0	0	0	0	0	0	0
2010-09-20	0	0	0	0	0	0	0	0	0	0	0	0	0	0	0	0	0	0	0	0	0	0
2010-09-21	0	0	0	0	0	0	0	0	0	0	0	0	0	0	0	0	0	0	0	0	0	0
2010-09-22	0	0	0	0	0	0	0	0	0	0	0	0	0	0	0	0	0	0	0	0	0	0
2010-09-23	0	0	0	0	0	0	0	0	0	0	0	0	0	0	0	0	0	0	0	0	0	0
2010-09-24	0	0	0	0	0	0	0	0	0	0	0	0	0	0	0	0	0	0	0	0	0	0
2010-09-25	0	0	0	0	0	0	0	0	0	0	0	0	0	0	0	0	0	0	0	0	0	0
2010-09-26	0	0	0	0	0	0	0	0	0	0	0	0	0	0	0	0	0	0	0	0	0	0
2010-09-27	0	0	0	0	0	0	0	0	0	0	0	0	0	0	0	0	0	0	0	0	0	0
																						0
2010-09-29	0	0	0	0	0	0	0	0	0	0	0	0	0	0	0	0	0	0	0	0	0	0
2010-09-30	0	0	0	0	0	0	0	0	0	0	0	0	0	0	0	0	0	0	0	0	0	0		0.1	0.153846	0.191485	0.0723747
2013	Sum	♀	♀10	♀11	♀20	♀21	♀22	♀30	♀31	♀32	♀33	♀40	♀41	♀42	♀43	♀44	♀51	♀52	♀53	♀54	The number of dissection	The number of mating	Average daily proportion of mated females	Average monthly proportion of mated females	Proportion of mated females in each month	SD(Standard deviation)	SE(Standard error)
2010-05-01	0	0	0	0	0	0	0	0	0	0	0	0	0	0	0	0	0	0	0	0	0	0
2010-05-02	0	0	0	0	0	0	0	0	0	0	0	0	0	0	0	0	0	0	0	0	0	0
																						0
2010-05-04	0	0	0	0	0	0	0	0	0	0	0	0	0	0	0	0	0	0	0	0	0	0
2010-05-05	0	0	0	0	0	0	0	0	0	0	0	0	0	0	0	0	0	0	0	0	0	0
2010-05-06	1	1	0	0	0	1	0	0	0	0	0	0	0	0	0	0	0	0	0	0	1	1	1
2010-05-07	0	0	0	0	0	0	0	0	0	0	0	0	0	0	0	0	0	0	0	0	0	0
2010-05-08	3	3	1	0	1	1	0	0	0	0	0	0	0	0	0	0	0	0	0	0	3	1	0.333333
																						0
																						0
2010-05-11	0	0	0	0	0	0	0	0	0	0	0	0	0	0	0	0	0	0	0	0	0	0
2010-05-12	6	4	0	0	0	0	1	0	2	0	0	0	0	0	1	0	0	0	0	0	4	4	1
																						0
2010-05-14	4	2	1	0	0	0	0	1	0	0	0	0	0	0	0	0	0	0	0	0	2	0	0
2010-05-15	1	1	0	0	0	0	0	0	0	1	0	0	0	0	0	0	0	0	0	0	1	1	1
2010-05-16	1	0	0	0	0	0	0	0	0	0	0	0	0	0	0	0	0	0	0	0	0	0
2010-05-17	6	5	0	0	0	0	1	0	2	0	0	0	0	1	0	0	0	0	0	1	5	5	1
2010-05-18	2	2	1	0	0	0	1	0	0	0	0	0	0	0	0	0	0	0	0	0	2	1	0.5
2010-05-19	6	4	0	0	0	0	0	0	2	1	0	0	0	0	1	0	0	0	0	0	4	4	1
2010-05-20	2	1	0	0	0	0	0	0	0	1	0	0	0	0	0	0	0	0	0	0	1	1	1
2010-05-21	2	2	0	0	0	0	0	1	0	1	0	0	0	0	0	0	0	0	0	0	2	1	0.5
2010-05-22	3	2	0	0	0	0	0	0	0	2	0	0	0	0	0	0	0	0	0	0	2	2	1
2010-05-23	2	2	0	0	0	0	1	0	1	0	0	0	0	0	0	0	0	0	0	0	2	2	1
2010-05-24	2	2	0	0	0	0	0	0	0	1	0	0	0	0	1	0	0	0	0	0	2	2	1
2010-05-25	3	1	0	0	0	1	0	0	0	0	0	0	0	0	0	0	0	0	0	0	1	1	1
																						0
																						0
2010-05-28	6	5	0	0	0	0	1	0	2	0	0	0	0	1	0	0	0	0	1	0	5	5	1
2010-05-29	3	3	0	0	0	0	0	0	1	1	0	0	0	1	0	0	0	0	0	0	3	3	1
2010-05-30	11	6	0	0	1	2	1	0	1	1	0	0	0	0	0	0	0	0	0	0	6	5	0.833333
2010-05-31	6	5	0	0	0	0	0	2	3	0	0	0	0	0	0	0	0	0	0	0	5	3	0.6	0.82037	0.823529	0.302093	0.0712039
2010-06-01	9	6	1	0	0	1	0	2	0	0	0	0	0	0	2	0	0	0	0	0	6	3	0.5
2010-06-02	8	4	0	0	0	1	0	0	1	1	0	0	0	1	0	0	0	0	0	0	4	4	1
2010-06-03	10	8	0	0	3	1	2	0	0	0	2	0	0	0	0	0	0	0	0	0	8	5	0.625
2010-06-04	12	9	0	0	0	0	0	1	4	1	0	0	0	1	1	0	0	1	0	0	9	8	0.888889
2010-06-05	10	4	0	0	2	1	1	0	0	0	0	0	0	0	0	0	0	0	0	0	4	2	0.5
2010-06-06	10	7	3	0	0	0	0	0	4	0	0	0	0	0	0	0	0	0	0	0	7	4	0.571429
2010-06-07	8	7	0	0	0	0	1	1	5	0	0	0	0	0	0	0	0	0	0	0	7	6	0.857143
2010-06-08	14	12	0	0	0	0	0	0	7	1	0	0	0	2	1	0	0	0	0	1	12	12	1
2010-06-09	2	1	0	0	0	1	0	0	0	0	0	0	0	0	0	0	0	0	0	0	1	1	1
2010-06-10	1	0	0	0	0	0	0	0	0	0	0	0	0	0	0	0	0	0	0	0	0	0
2010-06-11	2	1	0	0	0	0	0	0	0	1	0	0	0	0	0	0	0	0	0	0	1	1	1
2010-06-12	22	13	0	0	0	0	0	0	5	5	1	0	0	1	1	0	0	0	0	0	13	13	1
2010-06-13	24	11	1	0	0	0	0	1	2	3	1	0	0	1	1	1	0	0	0	0	11	9	0.818182
2010-06-14	24	15	0	0	0	1	2	0	4	5	1	0	0	0	2	0	0	0	0	0	15	15	1
2010-06-15	12	9	4	0	0	0	1	0	4	0	0	0	0	0	0	0	0	0	0	0	9	5	0.555556
2010-06-16	22	14	0	0	1	1	0	2	8	1	0	0	0	1	0	0	0	0	0	0	14	11	0.785714
2010-06-17	17	13	3	0	0	0	0	4	6	0	0	0	0	0	0	0	0	0	0	0	13	6	0.461538
2010-06-18	13	6	0	0	0	1	0	0	5	0	0	0	0	0	0	0	0	0	0	0	6	6	1
2010-06-19	14	12	1	0	0	1	2	3	2	1	0	0	0	0	1	1	0	0	0	0	12	8	0.666667
2010-06-20	3	1	0	0	0	0	0	0	0	1	0	0	0	0	0	0	0	0	0	0	1	1	1
2010-06-21	6	4	0	0	0	1	0	0	2	1	0	0	0	0	0	0	0	0	0	0	4	4	1
2010-06-22	11	7	0	0	0	0	0	0	4	1	0	0	0	0	2	0	0	0	0	0	7	7	1
2010-06-23	35	19	2	0	2	0	0	3	8	4	0	0	0	0	0	0	0	0	0	0	19	12	0.631579
2010-06-24	26	19	0	0	0	0	0	5	6	1	1	0	0	2	1	0	0	0	1	2	19	14	0.736842
2010-06-25	11	6	5	0	0	1	0	0	0	0	0	0	0	0	0	0	0	0	0	0	6	1	0.166667
2010-06-26	5	4	0	0	0	0	4	0	0	0	0	0	0	0	0	0	0	0	0	0	4	4	1
2010-06-27	16	12	6	0	0	1	2	0	3	0	0	0	0	0	0	0	0	0	0	0	12	6	0.5
2010-06-28	20	11	0	0	0	0	0	0	8	0	0	0	0	1	1	1	0	0	0	0	11	11	1
2010-06-29	8	4	0	0	0	0	0	1	2	0	0	0	0	1	0	0	0	0	0	0	4	3	0.75
2010-06-30	3	0	0	0	0	0	0	0	0	0	0	0	0	0	0	0	0	0	0	0	0	0		0.786257	0.761506	0.233122	0.0440559
2010-07-01	4	2	0	0	0	2	0	0	0	0	0	0	0	0	0	0	0	0	0	0	2	2	1
2010-07-02	15	12	1	0	2	4	0	2	3	0	0	0	0	0	0	0	0	0	0	0	12	7	0.583333
2010-07-03	17	11	0	0	0	1	0	0	8	2	0	0	0	0	0	0	0	0	0	0	11	11	1
2010-07-04	15	7	0	0	0	5	1	1	0	0	0	0	0	0	0	0	0	0	0	0	7	6	0.857143
2010-07-05	22	19	0	0	0	1	0	4	9	2	0	0	0	2	0	0	0	0	1	0	19	15	0.789474
2010-07-06	12	4	0	0	0	1	3	0	0	0	0	0	0	0	0	0	0	0	0	0	4	4	1
2010-07-07	5	5	4	0	0	0	0	0	0	0	1	0	0	0	0	0	0	0	0	0	5	1	0.2
2010-07-08	4	3	0	0	0	0	0	2	1	0	0	0	0	0	0	0	0	0	0	0	3	1	0.333333
																						0
																						0
2010-07-11	11	7	0	0	0	2	0	1	4	0	0	0	0	0	0	0	0	0	0	0	7	6	0.857143
2010-07-12	13	9	3	0	0	0	1	2	3	0	0	0	0	0	0	0	0	0	0	0	9	4	0.444444
2010-07-13	24	12	0	0	0	0	0	0	6	1	1	0	0	2	1	1	0	0	0	0	12	12	1
2010-07-14	12	9	2	0	4	1	2	0	0	0	0	0	0	0	0	0	0	0	0	0	9	3	0.333333
2010-07-15	16	11	1	0	0	1	2	3	4	0	0	0	0	0	0	0	0	0	0	0	11	7	0.636364
2010-07-16	21	19	0	0	0	0	1	4	8	2	0	0	0	2	0	1	0	0	1	0	19	15	0.789474
2010-07-17	22	8	0	0	0	0	0	0	6	1	0	0	0	1	0	0	0	0	0	0	8	8	1
2010-07-18	15	12	3	0	0	0	1	0	5	3	0	0	0	0	0	0	0	0	0	0	12	9	0.75
2010-07-19	31	19	0	0	0	0	0	1	12	5	0	0	0	1	0	0	0	0	0	0	19	18	0.947368
2010-07-20	7	7	1	0	0	0	0	0	6	0	0	0	0	0	0	0	0	0	0	0	7	6	0.857143
2010-07-21	9	6	0	0	0	0	0	1	5	0	0	0	0	0	0	0	0	0	0	0	6	5	0.833333
2010-07-22	112	82	2	0	0	0	3	4	8	1	0	0	0	1	1	0	0	0	0	0	20	14	0.7
2010-07-23	5	4	0	0	0	0	0	0	0	4	0	0	0	0	0	0	0	0	0	0	4	4	1
2010-07-24	39	19	2	0	0	0	1	5	7	0	0	0	0	1	1	0	0	0	1	1	19	12	0.631579
2010-07-25	0	0	0	0	0	0	0	0	0	0	0	0	0	0	0	0	0	0	0	0	0	0
2010-07-26	64	51	4	0	4	2	1	2	3	4	0	0	0	0	0	0	0	0	0	0	20	10	0.5
2010-07-27	9	6	2	0	4	0	0	0	0	0	0	0	0	0	0	0	0	0	0	0	6	0	0
2010-07-28	68	41	5	0	1	4	3	5	2	0	0	0	0	0	0	0	0	0	0	0	20	9	0.45
2010-07-29	81	46	9	0	3	0	0	4	1	2	0	0	0	0	1	0	0	0	0	0	20	4	0.2
2010-07-30	67	39	3	0	0	1	0	1	8	5	0	0	0	1	1	0	0	0	0	0	20	16	0.8
2010-07-31	114	54	0	0	4	2	3	0	4	3	1	0	0	0	1	0	0	0	0	2	20	16	0.8	0.689052	0.679758	0.28397	0.0536652
2010-08-01	78	43	5	0	3	0	0	0	9	3	0	0	0	0	0	0	0	0	0	0	20	12	0.6
2010-08-02	130	81	3	0	5	1	0	4	5	1	0	0	0	1	0	0	0	0	0	0	20	8	0.4
2010-08-03	72	62	8	0	6	0	0	3	0	0	0	0	0	2	1	0	0	0	0	0	20	3	0.15
2010-08-04	45	28	5	0	8	0	1	0	2	2	0	0	1	0	1	0	0	0	0	0	20	7	0.35
2010-08-05	110	68	7	0	5	4	0	4	0	0	0	0	0	0	0	0	0	0	0	0	20	4	0.2
2010-08-06	75	31	6	0	1	2	3	3	5	0	0	0	0	0	0	0	0	0	0	0	20	10	0.5
2010-08-07	9	8	1	0	5	1	0	1	0	0	0	0	0	0	0	0	0	0	0	0	8	1	0.125
2010-08-08	17	12	6	0	0	0	0	5	1	0	0	0	0	0	0	0	0	0	0	0	12	1	0.0833333
2010-08-09	27	14	8	0	0	0	1	2	1	1	0	0	0	1	0	0	0	0	0	0	14	4	0.285714
2010-08-10	48	33	13	0	7	0	0	0	0	0	0	0	0	0	0	0	0	0	0	0	20	0	0
2010-08-11	17	8	5	0	2	0	1	0	0	0	0	0	0	0	0	0	0	0	0	0	8	1	0.125
2010-08-12	21	14	6	0	4	1	0	2	1	0	0	0	0	0	0	0	0	0	0	0	14	2	0.142857
2010-08-13	8	7	1	0	1	0	1	0	2	1	0	0	0	0	1	0	0	0	0	0	7	5	0.714286
2010-08-14	8	6	5	0	0	0	0	0	1	0	0	0	0	0	0	0	0	0	0	0	6	1	0.166667
2010-08-15	3	1	1	0	0	0	0	0	0	0	0	0	0	0	0	0	0	0	0	0	1	0	0
2010-08-16	1	1	0	0	0	0	0	0	1	0	0	0	0	0	0	0	0	0	0	0	1	1	1
2010-08-17	6	1	1	0	0	0	0	0	0	0	0	0	0	0	0	0	0	0	0	0	1	0	0
2010-08-18	1	1	0	0	1	0	0	0	0	0	0	0	0	0	0	0	0	0	0	0	1	0	0
2010-08-19	0	0	0	0	0	0	0	0	0	0	0	0	0	0	0	0	0	0	0	0	0	0
2010-08-20	0	0	0	0	0	0	0	0	0	0	0	0	0	0	0	0	0	0	0	0	0	0
2010-08-21	0	0	0	0	0	0	0	0	0	0	0	0	0	0	0	0	0	0	0	0	0	0
2010-08-22	0	0	0	0	0	0	0	0	0	0	0	0	0	0	0	0	0	0	0	0	0	0
2010-08-23	3	3	1	0	1	1	0	0	0	0	0	0	0	0	0	0	0	0	0	0	3	1	0.333333
2010-08-24	0	0	0	0	0	0	0	0	0	0	0	0	0	0	0	0	0	0	0	0	0	0
2010-08-25	1	1	1	0	0	0	0	0	0	0	0	0	0	0	0	0	0	0	0	0	1	0	0
2010-08-26	0	0	0	0	0	0	0	0	0	0	0	0	0	0	0	0	0	0	0	0	0	0
2010-08-27	3	3	2	0	0	0	0	1	0	0	0	0	0	0	0	0	0	0	0	0	3	0	0
																						0
																						0
2010-08-30	1	0	0	0	0	0	0	0	0	0	0	0	0	0	0	0	0	0	0	0	0	0
2010-08-31	1	1	1	0	0	0	0	0	0	0	0	0	0	0	0	0	0	0	0	0	1	0	0	0.235281	0.276018	0.269609	0.0574808
2010-09-01	6	5	3	0	1	0	1	0	0	0	0	0	0	0	0	0	0	0	0	0	5	1	0.2
2010-09-02	3	3	3	0	0	0	0	0	0	0	0	0	0	0	0	0	0	0	0	0	3	0	0
2010-09-03	3	3	2	0	0	0	0	1	0	0	0	0	0	0	0	0	0	0	0	0	3	0	0
2010-09-04	9	7	2	0	3	1	0	1	0	0	0	0	0	0	0	0	0	0	0	0	7	1	0.142857
2010-09-05	0	0	0	0	0	0	0	0	0	0	0	0	0	0	0	0	0	0	0	0	0	0
2010-09-06	6	4	2	0	1	1	0	0	0	0	0	0	0	0	0	0	0	0	0	0	4	1	0.25
2010-09-07	2	2	2	0	0	0	0	0	0	0	0	0	0	0	0	0	0	0	0	0	2	0	0
2010-09-08	8	4	1	0	0	1	0	2	0	0	0	0	0	0	0	0	0	0	0	0	4	1	0.25
2010-09-09	0	0	0	0	0	0	0	0	0	0	0	0	0	0	0	0	0	0	0	0	0	0
2010-09-10	6	5	0	0	1	0	0	1	2	0	0	0	0	1	0	0	0	0	0	0	5	3	0.6
2010-09-11	2	1	1	0	0	0	0	0	0	0	0	0	0	0	0	0	0	0	0	0	1	0	0
2010-09-12	0	0	0	0	0	0	0	0	0	0	0	0	0	0	0	0	0	0	0	0	0	0
2010-09-13	6	4	3	0	1	0	0	0	0	0	0	0	0	0	0	0	0	0	0	0	4	0	0
2010-09-14	9	6	2	0	0	0	0	2	1	1	0	0	0	0	0	0	0	0	0	0	6	2	0.333333
2010-09-15	0	0	0	0	0	0	0	0	0	0	0	0	0	0	0	0	0	0	0	0	0	0
2010-09-16	5	4	4	0	0	0	0	0	0	0	0	0	0	0	0	0	0	0	0	0	4	0	0
2010-09-17	4	2	0	0	1	1	0	0	0	0	0	0	0	0	0	0	0	0	0	0	2	1	0.5
2010-09-18	0	0	0	0	0	0	0	0	0	0	0	0	0	0	0	0	0	0	0	0	0	0
2010-09-19	0	0	0	0	0	0	0	0	0	0	0	0	0	0	0	0	0	0	0	0	0	0
2010-09-20	8	7	5	0	2	0	0	0	0	0	0	0	0	0	0	0	0	0	0	0	7	0	0
2010-09-21	1	0	0	0	0	0	0	0	0	0	0	0	0	0	0	0	0	0	0	0	0	0
2010-09-22	1	1	1	0	0	0	0	0	0	0	0	0	0	0	0	0	0	0	0	0	1	0	0
																						0
																						0
																						0
2010-09-26	0	0	0	0	0	0	0	0	0	0	0	0	0	0	0	0	0	0	0	0	0	0
2010-09-27	0	0	0	0	0	0	0	0	0	0	0	0	0	0	0	0	0	0	0	0	0	0
2010-09-28	0	0	0	0	0	0	0	0	0	0	0	0	0	0	0	0	0	0	0	0	0	0
2010-09-29	0	0	0	0	0	0	0	0	0	0	0	0	0	0	0	0	0	0	0	0	0	0
2010-09-30	0	0	0	0	0	0	0	0	0	0	0	0	0	0	0	0	0	0	0	0	0	0		0.151746	0.172414	0.200199	0.0516912
2014	Sum	♀	♀10	♀11	♀20	♀21	♀22	♀30	♀31	♀32	♀33	♀40	♀41	♀42	♀43	♀44	♀51	♀52	♀53	♀54	The number of dissection	The number of mating	Average daily proportion of mated females	Average monthly proportion of mated females	Proportion of mated females in each month	SD(Standard deviation)	SE(Standard error)
2014-05-01	11	3	0	0	0	0	0	0	3	0	0	0	0	0	0	0	0	0	0	0	3	3	1
2014-05-02	2	2	0	0	0	0	0	1	1	0	0	0	0	0	0	0	0	0	0	0	2	1	0.5
2014-05-03	0	0	0	0	0	0	0	0	0	0	0	0	0	0	0	0	0	0	0	0	0	0
2014-05-04	3	2	0	0	1	0	0	0	0	1	0	0	0	0	0	0	0	0	0	0	2	1	0.5
																						0
2014-05-06	4	3	1	0	0	0	0	0	1	0	1	0	0	0	0	0	0	0	0	0	3	2	0.666667
2014-05-07	0	0	0	0	0	0	0	0	0	0	0	0	0	0	0	0	0	0	0	0	0	0
2014-05-08	1	0	0	0	0	0	0	0	0	0	0	0	0	0	0	0	0	0	0	0	0	0
2014-05-09	0	0	0	0	0	0	0	0	0	0	0	0	0	0	0	0	0	0	0	0	0	0
2014-05-10	1	1	0	0	0	0	0	0	0	0	0	0	0	0	1	0	0	0	0	0	1	1	1
2014-05-12	0	0	0	0	0	0	0	0	0	0	0	0	0	0	0	0	0	0	0	0	0	0
2014-05-13	0	0	0	0	0	0	0	0	0	0	0	0	0	0	0	0	0	0	0	0	0	0
2014-05-14	0	0	0	0	0	0	0	0	0	0	0	0	0	0	0	0	0	0	0	0	0	0
2014-05-15	2	1	0	0	0	0	0	0	1	0	0	0	0	0	0	0	0	0	0	0	1	1	1
2014-05-16	2	1	0	0	0	0	0	0	0	1	0	0	0	0	0	0	0	0	0	0	1	1	1
2014-05-17	3	1	1	0	0	0	0	0	0	0	0	0	0	0	0	0	0	0	0	0	1	0	0
2014-05-18	12	11	4	0	0	0	0	2	4	0	1	0	0	0	0	0	0	0	0	0	11	5	0.454545
2014-05-19	1	1	0	0	0	0	0	0	1	0	0	0	0	0	0	0	0	0	0	0	1	1	1
2014-05-20	14	12	0	0	3	0	0	3	1	4	0	0	0	1	0	0	0	0	0	0	12	6	0.5
2014-05-21	20	15	3	0	2	1	0	0	4	2	1	0	0	1	1	0	0	0	0	0	15	10	0.666667
2014-05-22	18	14	2	0	1	2	0	4	3	1	0	0	0	1	0	0	0	0	0	0	14	7	0.5
2014-05-23	12	7	0	0	0	0	0	0	4	2	0	0	0	0	1	0	0	0	0	0	7	7	1
2014-05-24	16	12	2	0	0	0	0	4	5	1	0	0	0	0	0	0	0	0	0	0	12	6	0.5
2014-05-25	0	0	0	0	0	0	0	0	0	0	0	0	0	0	0	0	0	0	0	0	0	0
2014-05-26	1	1	0	0	0	0	0	0	0	1	0	0	0	0	0	0	0	0	0	0	1	1	1
2014-05-27	7	6	3	0	0	0	0	1	1	1	0	0	0	0	0	0	0	0	0	0	6	2	0.333333
2014-05-28	2	2	2	0	0	0	0	0	0	0	0	0	0	0	0	0	0	0	0	0	2	0	0
2014-05-29	7	5	0	0	1	0	0	1	3	0	0	0	0	0	0	0	0	0	0	0	5	3	0.6
2014-05-30	6	3	0	0	0	1	0	1	0	1	0	0	0	0	0	0	0	0	0	0	3	2	0.666667
2014-05-31	26	17	3	0	2	0	0	4	6	1	0	0	0	1	0	0	0	0	0	0	17	8	0.470588	0.636117	0.566667	0.315036	0.0687465
2014-06-01	0	0	0	0	0	0	0	0	0	0	0	0	0	0	0	0	0	0	0	0	0	0
2014-06-02	13	8	0	0	0	0	0	2	4	1	0	0	1	0	0	0	0	0	0	0	8	6	0.75
2014-06-03	8	8	0	0	1	0	0	2	5	0	0	0	0	0	0	0	0	0	0	0	8	5	0.625
2014-06-04	6	4	4	0	0	0	0	0	0	0	0	0	0	0	0	0	0	0	0	0	4	0	0
2014-06-05	1	1	0	0	0	0	0	0	1	0	0	0	0	0	0	0	0	0	0	0	1	1	1
2014-06-06	5	5	1	0	0	0	0	3	1	0	0	0	0	0	0	0	0	0	0	0	5	1	0.2
2014-06-07	0	0	0	0	0	0	0	0	0	0	0	0	0	0	0	0	0	0	0	0	0	0
2014-06-08	5	4	2	0	1	0	0	0	0	1	0	0	0	0	0	0	0	0	0	0	4	1	0.25
2014-06-09	4	3	0	0	0	0	0	1	2	0	0	0	0	0	0	0	0	0	0	0	3	2	0.666667
2014-06-10	4	2	0	0	0	0	0	0	1	1	0	0	0	0	0	0	0	0	0	0	2	2	1
2014-06-11	0	0	0	0	0	0	0	0	0	0	0	0	0	0	0	0	0	0	0	0	0	0
2014-06-12	0	0	0	0	0	0	0	0	0	0	0	0	0	0	0	0	0	0	0	0	0	0
2014-06-13	0	0	0	0	0	0	0	0	0	0	0	0	0	0	0	0	0	0	0	0	0	0
2014-06-14	0	0	0	0	0	0	0	0	0	0	0	0	0	0	0	0	0	0	0	0	0	0
2014-06-15	10	7	1	0	1	1	0	2	1	1	0	0	0	0	0	0	0	0	0	0	7	3	0.428571
2014-06-16	20	19	4	0	3	0	0	5	5	0	0	0	0	1	1	0	0	0	0	0	19	7	0.368421
2014-06-17	2	2	0	0	0	0	0	1	1	0	0	0	0	0	0	0	0	0	0	0	2	1	0.5
2014-06-18	7	6	0	0	0	0	0	2	4	0	0	0	0	0	0	0	0	0	0	0	6	4	0.666667
2014-06-19	15	10	0	0	0	1	0	7	1	0	0	0	1	0	0	0	0	0	0	0	10	3	0.3
2014-06-20	8	6	2	0	0	0	0	2	1	1	0	0	0	0	0	0	0	0	0	0	6	2	0.333333
2014-06-21	12	12	3	0	2	0	0	4	1	2	0	0	0	0	0	0	0	0	0	0	12	3	0.25
2014-06-22	5	3	0	0	0	0	0	1	1	0	0	0	1	0	0	0	0	0	0	0	3	2	0.666667
2014-06-23	6	5	2	0	0	0	0	2	0	1	0	0	0	0	0	0	0	0	0	0	5	1	0.2
2014-06-24	8	6	1	0	2	0	0	3	0	0	0	0	0	0	0	0	0	0	0	0	6	0	0
2014-06-25	4	3	0	0	0	0	0	2	1	0	0	0	0	0	0	0	0	0	0	0	3	1	0.333333
2014-06-26	3	3	0	0	0	0	0	0	1	0	0	0	1	1	0	0	0	0	0	0	3	3	1
2014-06-27	4	2	1	0	1	0	0	0	0	0	0	0	0	0	0	0	0	0	0	0	2	0	0
2014-06-28	10	6	2	0	0	0	0	1	2	1	0	0	0	0	0	0	0	0	0	0	6	3	0.5
2014-06-29	15	10	3	0	3	0	0	0	4	0	0	0	0	0	0	0	0	0	0	0	10	4	0.4
																								0.453855	0.407407	0.304918	0.0635799
2014-07-01	18	14	2	0	4	0	0	1	4	1	0	0	1	1	0	0	0	0	0	0	14	7	0.5
2014-07-02	4	2	0	0	0	0	0	1	1	0	0	0	0	0	0	0	0	0	0	0	2	1	0.5
2014-07-03	2	1	1	0	0	0	0	0	0	0	0	0	0	0	0	0	0	0	0	0	1	0	0
2014-07-04	9	3	2	0	1	0	0	0	0	0	0	0	0	0	0	0	0	0	0	0	3	0	0
2014-07-05	0	0	0	0	0	0	0	0	0	0	0	0	0	0	0	0	0	0	0	0	0	0
2014-07-06	4	0	0	0	0	0	0	0	0	0	0	0	0	0	0	0	0	0	0	0	0	0
2014-07-07	0	0	0	0	0	0	0	0	0	0	0	0	0	0	0	0	0	0	0	0	0	0
2014-07-08	2	2	0	0	0	0	0	1	1	0	0	0	0	0	0	0	0	0	0	0	2	1	0.5
2014-07-09	1	0	0	0	0	0	0	0	0	0	0	0	0	0	0	0	0	0	0	0	0	0
2014-07-10	0	0	0	0	0	0	0	0	0	0	0	0	0	0	0	0	0	0	0	0	0	0
2014-07-11	1	0	0	0	0	0	0	0	0	0	0	0	0	0	0	0	0	0	0	0	0	0
2014-07-12	1	0	0	0	0	0	0	0	0	0	0	0	0	0	0	0	0	0	0	0	0	0
2014-07-13	0	0	0	0	0	0	0	0	0	0	0	0	0	0	0	0	0	0	0	0	0	0
2014-07-14	2	1	0	0	0	0	0	1	0	0	0	0	0	0	0	0	0	0	0	0	1	0	0
2014-07-15	4	1	1	0	0	0	0	0	0	0	0	0	0	0	0	0	0	0	0	0	1	0	0
2014-07-16	13	4	0	0	0	0	0	3	0	1	0	0	0	0	0	0	0	0	0	0	4	1	0.25
2014-07-17	8	5	2	0	3	0	0	0	0	0	0	0	0	0	0	0	0	0	0	0	5	0	0
2014-07-18	7	1	0	0	0	0	0	0	1	0	0	0	0	0	0	0	0	0	0	0	1	1	1
2014-07-19	10	5	1	0	0	0	0	3	0	1	0	0	0	0	0	0	0	0	0	0	5	1	0.2
2014-07-20	6	2	0	0	0	0	0	1	0	0	0	0	0	1	0	0	0	0	0	0	2	1	0.5
2014-07-21	0	0	0	0	0	0	0	0	0	0	0	0	0	0	0	0	0	0	0	0	0	0
2014-07-22	8	2	0	0	0	0	0	0	1	0	1	0	0	0	0	0	0	0	0	0	2	2	1
2014-07-23	11	5	1	0	0	1	0	3	0	0	0	0	0	0	0	0	0	0	0	0	5	1	0.2
2014-07-24	0	0	0	0	0	0	0	0	0	0	0	0	0	0	0	0	0	0	0	0	0	0
2014-07-25	0	0	0	0	0	0	0	0	0	0	0	0	0	0	0	0	0	0	0	0	0	0
2014-07-26	3	1	0	0	0	0	0	0	1	0	0	0	0	0	0	0	0	0	0	0	1	1	1
2014-07-27	6	3	0	0	0	0	0	1	2	0	0	0	0	0	0	0	0	0	0	0	3	2	0.666667
2014-07-28	0	0	0	0	0	0	0	0	0	0	0	0	0	0	0	0	0	0	0	0	0	0
2014-07-29	2	0	0	0	0	0	0	0	0	0	0	0	0	0	0	0	0	0	0	0	0	0
2014-07-30	2	0	0	0	0	0	0	0	0	0	0	0	0	0	0	0	0	0	0	0	0	0
2014-07-31	3	2	1	0	0	0	0	1	0	0	0	0	0	0	0	0	0	0	0	0	2	0	0	0.371569	0.351852	0.374155	0.0907459
2014-08-01	2	1	0	0	1	0	0	0	0	0	0	0	0	0	0	0	0	0	0	0	1	0	0
2014-08-02	0	0	0	0	0	0	0	0	0	0	0	0	0	0	0	0	0	0	0	0	0	0
2014-08-03	4	2	1	0	1	0	0	0	0	0	0	0	0	0	0	0	0	0	0	0	2	0	0
2014-08-04	0	0	0	0	0	0	0	0	0	0	0	0	0	0	0	0	0	0	0	0	0	0
2014-08-05	0	0	0	0	0	0	0	0	0	0	0	0	0	0	0	0	0	0	0	0	0	0
2014-08-06	2	2	0	0	0	0	0	1	0	0	0	0	1	0	0	0	0	0	0	0	2	1	0.5
2014-08-07	0	0	0	0	0	0	0	0	0	0	0	0	0	0	0	0	0	0	0	0	0	0
2014-08-08	3	2	2	0	0	0	0	0	0	0	0	0	0	0	0	0	0	0	0	0	2	0	0
2014-08-09	0	0	0	0	0	0	0	0	0	0	0	0	0	0	0	0	0	0	0	0	0	0
2014-08-10	2	1	1	0	0	0	0	0	0	0	0	0	0	0	0	0	0	0	0	0	1	0	0
2014-08-12	0	0	0	0	0	0	0	0	0	0	0	0	0	0	0	0	0	0	0	0	0	0
2014-08-13	6	5	2	0	2	0	0	1	0	0	0	0	0	0	0	0	0	0	0	0	5	0	0
2014-08-14	0	0	0	0	0	0	0	0	0	0	0	0	0	0	0	0	0	0	0	0	0	0
2014-08-15	12	8	3	0	4	0	0	1	0	0	0	0	0	0	0	0	0	0	0	0	8	0	0
2014-08-16	2	2	1	0	1	0	0	0	0	0	0	0	0	0	0	0	0	0	0	0	2	0	0
2014-08-17	0	0	0	0	0	0	0	0	0	0	0	0	0	0	0	0	0	0	0	0	0	0
2014-08-18	4	3	2	0	1	0	0	0	0	0	0	0	0	0	0	0	0	0	0	0	3	0	0
2014-08-19	8	6	1	0	0	0	0	4	0	1	0	0	0	0	0	0	0	0	0	0	6	1	0.166667
2014-08-20	7	6	3	0	2	0	0	1	0	0	0	0	0	0	0	0	0	0	0	0	6	0	0
2014-08-21	4	4	2	0	2	0	0	0	0	0	0	0	0	0	0	0	0	0	0	0	4	0	0
2014-08-22	3	3	1	0	1	0	0	0	1	0	0	0	0	0	0	0	0	0	0	0	3	1	0.333333
2014-08-23	6	4	4	0	0	0	0	0	0	0	0	0	0	0	0	0	0	0	0	0	4	0	0
2014-08-24	8	4	2	0	1	0	0	0	1	0	0	0	0	0	0	0	0	0	0	0	4	1	0.25
2014-08-25	6	3	1	0	2	0	0	0	0	0	0	0	0	0	0	0	0	0	0	0	3	0	0
2014-08-26	0	0	0	0	0	0	0	0	0	0	0	0	0	0	0	0	0	0	0	0	0	0
2014-08-27	12	6	4	0	1	0	0	0	0	1	0	0	0	0	0	0	0	0	0	0	6	1	0.166667
2014-08-28	5	5	4	0	1	0	0	0	0	0	0	0	0	0	0	0	0	0	0	0	5	0	0
2014-08-29	9	7	4	0	0	1	0	1	0	1	0	0	0	0	0	0	0	0	0	0	7	2	0.285714
2014-08-30	3	3	3	0	0	0	0	0	0	0	0	0	0	0	0	0	0	0	0	0	3	0	0
																								0.085119	0.0909091	0.14795	0.0330826
2014-09-02	0	0	0	0	0	0	0	0	0	0	0	0	0	0	0	0	0	0	0	0	0	0
2014-09-03	18	12	5	0	4	0	0	1	1	0	0	0	0	1	0	0	0	0	0	0	12	2	0.166667
2014-09-04	4	3	2	0	1	0	0	0	0	0	0	0	0	0	0	0	0	0	0	0	3	0	0
2014-09-05	7	6	4	0	1	0	0	1	0	0	0	0	0	0	0	0	0	0	0	0	6	0	0
2014-09-06	0	0	0	0	0	0	0	0	0	0	0	0	0	0	0	0	0	0	0	0	0	0
2014-09-07	10	7	3	0	2	0	0	1	1	0	0	0	0	0	0	0	0	0	0	0	7	1	0.142857
2014-09-08	0	0	0	0	0	0	0	0	0	0	0	0	0	0	0	0	0	0	0	0	0	0
2014-09-09	5	2	0	0	2	0	0	0	0	0	0	0	0	0	0	0	0	0	0	0	2	0	0
2014-09-10	18	12	4	0	7	0	0	0	1	0	0	0	0	0	0	0	0	0	0	0	12	1	0.0833333
2014-09-11	3	1	1	0	0	0	0	0	0	0	0	0	0	0	0	0	0	0	0	0	1	0	0
2014-09-12	0	0	0	0	0	0	0	0	0	0	0	0	0	0	0	0	0	0	0	0	0	0
2014-09-13	0	0	0	0	0	0	0	0	0	0	0	0	0	0	0	0	0	0	0	0	0	0
2014-09-14	4	2	1	0	1	0	0	0	0	0	0	0	0	0	0	0	0	0	0	0	2	0	0
2014-09-15	2	2	2	0	0	0	0	0	0	0	0	0	0	0	0	0	0	0	0	0	2	0	0
2014-09-16	6	5	1	0	3	0	0	0	1	0	0	0	0	0	0	0	0	0	0	0	5	1	0.2
2014-09-17	8	4	4	0	0	0	0	0	0	0	0	0	0	0	0	0	0	0	0	0	4	0	0
2014-09-18	0	0	0	0	0	0	0	0	0	0	0	0	0	0	0	0	0	0	0	0	0	0
2014-09-19	5	5	3	0	1	0	0	0	0	0	0	0	0	1	0	0	0	0	0	0	5	1	0.2
2014-09-20	1	1	1	0	0	0	0	0	0	0	0	0	0	0	0	0	0	0	0	0	1	0	0
2014-09-21	5	3	2	0	1	0	0	0	0	0	0	0	0	0	0	0	0	0	0	0	3	0	0
2014-09-22	3	0	0	0	0	0	0	0	0	0	0	0	0	0	0	0	0	0	0	0	0	0
2014-09-23	0	0	0	0	0	0	0	0	0	0	0	0	0	0	0	0	0	0	0	0	0	0
2014-09-24	0	0	0	0	0	0	0	0	0	0	0	0	0	0	0	0	0	0	0	0	0	0
2014-09-27	3	3	1	0	1	0	0	0	1	0	0	0	0	0	0	0	0	0	0	0	3	1	0.333333
2014-09-28	0	0	0	0	0	0	0	0	0	0	0	0	0	0	0	0	0	0	0	0	0	0
2014-09-29	6	2	2	0	0	0	0	0	0	0	0	0	0	0	0	0	0	0	0	0	2	0	0
2014-09-30	0	0	0	0	0	0	0	0	0	0	0	0	0	0	0	0	0	0	0	0	0	0		0.0703869	0.1	0.105506	0.0263765

## Sheet: Proportion of mating occurrence
2010	Sum	♀	♀10	♀11	♀20	♀21	♀22	♀30	♀31	♀32	♀33	♀40	♀41	♀42	♀43	♀44	♀51	♀52	♀53	♀54	Daily total number of mating	Daily total number of mated once	Daily total number of mated twice	Daily total number of mated tiree times	Daily total number of mated four times	Proportion of mated once in each month	Proportion of mated twice in each month	Proportion of mated three times in each month	Proportion of mated four times in each month	♀: female	♂: male	♀ab (a: the ovarian development levels; b: the mating frequency)
2010-05-01
2010-05-02	0	0	0	0	0	0	0	0	0	0	0	0	0	0	0	0	0	0	0	0	0	0	0	0	0
2010-05-03	0	0	0	0	0	0	0	0	0	0	0	0	0	0	0	0	0	0	0	0	0	0	0	0	0
2010-05-04	0	0	0	0	0	0	0	0	0	0	0	0	0	0	0	0	0	0	0	0	0	0	0	0	0
2010-05-05	0	0	0	0	0	0	0	0	0	0	0	0	0	0	0	0	0	0	0	0	0	0	0	0	0
2010-05-06	0	0	0	0	0	0	0	0	0	0	0	0	0	0	0	0	0	0	0	0	0	0	0	0	0
2010-05-07	0	0	0	0	0	0	0	0	0	0	0	0	0	0	0	0	0	0	0	0	0	0	0	0	0							These four tables corresponding to Fig.5
2010-05-08	2	2	0	0	0	0	0	0	0	1	0	0	0	1	0	0	0	0	0	0	2	0	2	0	0							2010
2010-05-09	0	0	0	0	0	0	0	0	0	0	0	0	0	0	0	0	0	0	0	0	0	0	0	0	0								Proportion of mating occurrences
2010-05-10	0	0	0	0	0	0	0	0	0	0	0	0	0	0	0	0	0	0	0	0	0	0	0	0	0								Mated once	Mated twice	Mated three times	Mated four times
2010-05-11	0	0	0	0	0	0	0	0	0	0	0	0	0	0	0	0	0	0	0	0	0	0	0	0	0							May	0.328125	0.453125	0.1875	0.03125
2010-05-12	0	0	0	0	0	0	0	0	0	0	0	0	0	0	0	0	0	0	0	0	0	0	0	0	0							Jun.	0.348101	0.433544	0.183544	0.0348101
2010-05-13	5	4	0	0	0	1	0	0	1	1	0	0	0	0	1	0	0	0	0	0	4	2	1	1	0							Jul.	0.370507	0.416973	0.191584	0.0209355
2010-05-14	4	4	0	0	0	0	0	0	1	2	0	0	0	1	0	0	0	0	0	0	4	1	3	0	0							Aug.	0.400735	0.404412	0.172794	0.0220588
2010-05-15	23	18	2	0	0	4	0	0	3	4	1	0	0	2	1	1	0	0	0	0	16	7	6	2	1							Sep.	0.424242	0.350168	0.181818	0.043771
2010-05-16	0	0	0	0	0	0	0	0	0	0	0	0	0	0	0	0	0	0	0	0	0	0	0	0	0
2010-05-17	0	0	0	0	0	0	0	0	0	0	0	0	0	0	0	0	0	0	0	0	0	0	0	0	0							2011
2010-05-18	0	0	0	0	0	0	0	0	0	0	0	0	0	0	0	0	0	0	0	0	0	0	0	0	0								Proportion of mating occurrences
2010-05-19	0	0	0	0	0	0	0	0	0	0	0	0	0	0	0	0	0	0	0	0	0	0	0	0	0								Mated once	Mated twice	Mated three times	Mated four times
2010-05-20	27	23	3	0	1	2	0	0	1	4	5	0	1	2	1	0	0	0	0	0	16	4	6	6	0							May	0.372414	0.475862	0.0896552	0.062069
2010-05-21	65	46	2	0	0	3	4	0	5	2	0	0	0	2	2	0	0	0	0	0	18	8	8	2	0							Jun.	0.553459	0.358491	0.081761	0.00628931
2010-05-22	25	21	0	0	0	5	1	0	4	5	1	0	0	3	0	0	0	0	0	1	20	9	9	1	1							Jul.	0.466667	0.403922	0.101961	0.027451
2010-05-23	9	8	1	0	0	1	0	0	0	4	1	0	0	1	0	0	0	0	0	0	7	1	5	1	0							Aug.	0.554348	0.304348	0.130435	0.0108696
2010-05-24	0	0	0	0	0	0	0	0	0	0	0	0	0	0	0	0	0	0	0	0	0	0	0	0	0							Sep.	0.833333	0.166667	0	0
2010-05-25	6	4	0	0	0	0	0	0	0	2	2	0	0	0	0	0	0	0	0	0	4	0	2	2	0
2010-05-26	6	3	0	0	0	0	0	0	1	1	1	0	0	0	0	0	0	0	0	0	3	1	1	1	0							2012
2010-05-27	39	18	4	0	2	0	0	0	4	5	1	0	0	0	1	1	0	0	0	0	12	4	5	2	1								Proportion of mating occurrences
2010-05-28	0	0	0	0	0	0	0	0	0	0	0	0	0	0	0	0	0	0	0	0	0	0	0	0	0								Mated once	Mated twice	Mated three times	Mated four times
2010-05-29	0	0	0	0	0	0	0	0	0	0	0	0	0	0	0	0	0	0	0	0	0	0	0	0	0							May	0.515	0.32	0.115	0.05
2010-05-30	16	11	0	0	0	1	2	0	0	6	2	0	0	0	0	0	0	0	0	0	11	1	8	2	0							Jun.	0.609091	0.345455	0.0272727	0.0181818
2010-05-31	27	22	5	0	4	0	0	0	4	2	3	0	0	0	1	1	0	0	0	0	11	4	2	4	1	0.328125	0.453125	0.1875	0.03125			Jul.	0.603448	0.323276	0.0689655	0.00431034
																																Aug.	0.592593	0.333333	0.0740741	0
																																Sep.	1	0	0	0
2010-06-01	38	27	1	1	2	1	0	0	3	2	4	0	0	3	0	2	0	0	0	1	17	5	5	4	3
2010-06-02	7	4	2	0	0	0	0	0	0	2	0	0	0	0	0	0	0	0	0	0	2	0	2	0	0							2013
2010-06-03	16	12	0	0	0	0	0	0	4	6	1	0	0	0	1	0	0	0	0	0	12	4	6	2	0								Proportion of mating occurrences
2010-06-04	62	43	4	0	0	0	6	0	0	4	5	0	0	0	0	1	0	0	0	0	16	0	10	5	1								Mated once	Mated twice	Mated three times	Mated four times
2010-06-05	56	41	0	0	0	0	0	0	4	7	5	0	1	3	0	0	0	0	0	0	20	5	10	5	0							May	0.452381	0.428571	0.0952381	0.0238095
2010-06-06	113	72	0	0	0	0	0	0	0	12	4	0	0	1	1	1	0	0	1	0	20	0	13	6	1							Jun.	0.622222	0.302222	0.0533333	0.0222222
2010-06-07	69	52	6	0	0	3	1	0	4	6	0	0	0	0	0	0	0	0	0	0	14	7	7	0	0							Jul.	0.625196	0.288362	0.0731702	0.0132716
2010-06-08	53	39	7	2	4	1	2	1	2	0	1	0	0	0	0	0	0	0	0	0	8	5	2	1	0							Aug.	0.639344	0.311475	0.0491803	0
2010-06-09	97	72	0	0	0	0	0	0	12	7	0	0	0	0	1	0	0	0	0	0	20	12	7	1	0							Sep.	0.7	0.3	0	0
2010-06-10	0	0	0	0	0	0	0	0	0	0	0	0	0	0	0	0	0	0	0	0	0	0	0	0	0
2010-06-11	15	9	3	0	0	0	0	0	1	4	1	0	0	0	0	0	0	0	0	0	6	1	4	1	0							2014
2010-06-12	55	38	0	0	0	0	0	0	6	7	4	0	0	2	1	0	0	0	0	0	20	6	9	5	0								Proportion of mating occurrences
2010-06-13	14	12	1	0	0	1	0	0	4	5	0	0	0	0	1	0	0	0	0	0	11	5	5	1	0								Mated once	Mated twice	Mated three times	Mated four times
2010-06-14	73	63	0	0	0	0	0	3	6	5	1	0	0	3	1	1	0	0	0	0	17	6	8	2	1							May	0.617647	0.294118	0.0882353	0
2010-06-15	62	46	2	0	0	1	0	0	7	8	0	0	0	1	1	0	0	0	0	0	18	8	9	1	0							Jun.	0.781818	0.2	0.0181818	0
2010-06-16	32	19	3	0	0	2	0	0	1	4	6	0	1	1	0	1	0	0	0	0	16	4	5	6	1							Jul.	0.684211	0.263158	0.0526316	0
2010-06-17	36	24	1	1	2	1	1	0	4	2	3	0	2	1	0	2	0	0	0	0	17	8	4	3	2							Aug.	0.571429	0.428571	0	0
2010-06-18	28	19	6	0	0	4	1	2	3	2	1	0	0	0	0	0	0	0	0	0	11	7	3	1	0							Sep.	0.714286	0.285714	0	0
2010-06-19	12	6	0	0	0	0	0	0	4	0	0	0	0	2	0	0	0	0	0	0	6	4	2	0	0
2010-06-20	9	4	0	0	0	1	1	0	0	2	0	0	0	0	0	0	0	0	0	0	4	1	3	0	0
2010-06-21	42	27	4	0	0	3	0	0	5	4	2	0	0	2	0	0	0	0	0	0	16	8	6	2	0
2010-06-22	4	2	0	0	0	0	0	0	0	1	1	0	0	0	0	0	0	0	0	0	2	0	1	1	0
2010-06-23	4	4	0	0	0	0	0	0	2	1	0	0	0	1	0	0	0	0	0	0	4	2	2	0	0
2010-06-24	6	5	0	0	0	0	0	0	0	3	1	0	0	0	1	0	0	0	0	0	5	0	3	2	0
2010-06-25	2	2	0	0	0	0	0	1	1	0	0	0	0	0	0	0	0	0	0	0	1	1	0	0	0
2010-06-26	3	2	2	0	0	0	0	0	0	0	0	0	0	0	0	0	0	0	0	0	0	0	0	0	0
2010-06-27	27	19	4	0	0	2	1	0	4	3	1	0	1	2	0	1	0	0	0	0	15	7	6	1	1
2010-06-28	13	12	0	0	0	0	0	0	1	2	3	0	0	0	4	0	0	0	1	1	12	1	2	8	1
2010-06-29	8	6	0	0	0	0	1	0	2	1	0	0	1	1	0	0	0	0	0	0	6	3	3	0	0
2010-06-30	7	4	4	0	0	0	0	0	0	0	0	0	0	0	0	0	0	0	0	0	0	0	0	0	0	0.348101	0.433544	0.183544	0.0348101
2010-07-01	15	8	1	0	0	2	0	0	0	3	2	0	0	0	0	0	0	0	0	0	7	2	3	2	0
2010-07-02	23	15	3	0	0	1	1	0	1	4	1	0	1	1	1	1	0	0	0	0	12	3	6	2	1
2010-07-03	8	6	2	0	0	0	0	0	0	2	1	0	0	1	0	0	0	0	0	0	4	0	3	1	0
2010-07-04	8	5	0	0	0	0	0	0	0	3	0	0	0	1	1	0	0	0	0	0	5	0	4	1	0
2010-07-05	5	4	1	0	0	0	0	0	1	2	0	0	0	0	0	0	0	0	0	0	3	1	2	0	0
2010-07-06	6	6	0	0	0	1	0	0	4	0	0	0	0	0	0	1	0	0	0	0	6	5	0	0	1
2010-07-07	5	3	0	0	0	1	0	0	1	1	0	0	0	0	0	0	0	0	0	0	3	2	1	0	0
2010-07-08	8	5	0	0	0	0	1	0	3	0	1	0	0	0	0	0	0	0	0	0	5	3	1	1	0
2010-07-09	17	12	0	0	0	0	0	0	4	5	1	0	0	1	1	0	0	0	0	0	12	4	6	2	0
2010-07-10	35	24	4	1	0	0	0	0	2	3	6	0	0	2	1	0	0	0	1	0	16	3	5	8	0
2010-07-11	16	11	0	0	0	1	1	0	2	4	1	0	0	1	0	0	0	0	0	1	11	3	6	1	1
2010-07-12	40	27	3	0	0	0	0	0	6	7	4	0	0	0	0	0	0	0	0	0	17	6	7	4	0
2010-07-13	38	14	1	0	0	0	0	0	2	6	3	0	0	0	1	1	0	0	0	0	13	2	6	4	1
2010-07-14	52	36	2	0	0	0	3	0	4	5	0	0	0	2	3	0	0	0	0	1	18	4	10	3	1
2010-07-15	101	64	8	0	4	0	0	2	4	0	2	0	0	0	0	0	0	0	0	0	6	4	0	2	0
2010-07-16	113	59	0	0	0	1	0	4	9	4	2	0	0	0	0	0	0	0	0	0	16	10	4	2	0
2010-07-17	6	3	0	0	0	0	0	0	0	0	3	0	0	0	0	0	0	0	0	0	3	0	0	3	0
2010-07-18	142	93	5	0	0	4	3	0	0	5	1	0	0	0	1	0	0	0	1	0	15	4	8	3	0
2010-07-19	0	0	0	0	0	0	0	0	0	0	0	0	0	0	0	0	0	0	0	0	0	0	0	0	0
2010-07-20	0	0	0	0	0	0	0	0	0	0	0	0	0	0	0	0	0	0	0	0	0	0	0	0	0
2010-07-21	105	56	6	0	1	1	0	0	4	5	3	0	0	0	0	0	0	0	0	0	13	5	5	3	0
2010-07-22	144	81	1	0	6	5	0	0	4	2	0	0	0	1	1	0	0	0	0	0	13	9	3	1	0
2010-07-23	232	149	0	0	0	0	1	0	13	5	0	0	0	0	0	1	0	0	0	0	20	13	6	0	1
2010-07-24	71	42	2	0	0	3	0	0	5	7	1	0	0	1	1	0	0	0	0	0	18	8	8	2	0
2010-07-25	7	4	1	0	0	0	0	0	0	2	0	0	0	1	0	0	0	0	0	0	3	0	3	0	0
2010-07-26	0	0	0	0	0	0	0	0	0	0	0	0	0	0	0	0	0	0	0	0	0	0	0	0	0
																						0	0	0	0
																						0	0	0	0
2010-07-29	85	53	5	0	1	0	3	0	5	4	2	0	0	0	0	0	0	0	0	0	14	5	7	2	0
2010-07-30	133	76	1	0	0	0	0	0	13	6	0	0	0	0	0	0	0	0	0	0	19	13	6	0	0
2010-07-31	0	0	0	0	0	0	0	0	0	0	0	0	0	0	0	0	0	0	0	0	0	0	0	0	0	0.400735	0.404412	0.172794	0.0220588
2010-08-01	0	0	0	0	0	0	0	0	0	0	0	0	0	0	0	0	0	0	0	0	0	0	0	0	0
2010-08-02	158	96	8	0	0	2	1	4	4	0	1	0	0	0	0	0	0	0	0	0	8	6	1	1	0
2010-08-03	238	141	4	2	1	3	0	0	7	1	1	0	0	1	0	0	0	0	0	0	15	12	2	1	0
2010-08-04	161	83	2	0	3	1	2	0	4	3	1	0	2	0	2	0	0	0	0	0	15	7	5	3	0
2010-08-05	73	42	1	0	0	4	0	0	0	5	3	0	0	0	2	1	0	2	1	1	19	4	7	6	2
2010-08-06	142	91	6	0	1	4	0	0	5	4	0	0	0	0	0	0	0	0	0	0	13	9	4	0	0
2010-08-07	91	62	11	0	0	0	0	4	4	0	1	0	0	0	0	0	0	0	0	0	5	4	0	1	0
2010-08-08	78	45	0	0	0	6	1	1	7	2	3	0	0	0	0	0	0	0	0	0	19	13	3	3	0
2010-08-09	174	117	5	0	0	0	3	0	4	0	0	0	0	2	4	1	0	0	1	0	15	4	5	5	1
2010-08-10	113	56	3	1	4	1	0	2	1	4	1	0	0	1	2	0	0	0	0	0	11	3	5	3	0
2010-08-11	44	19	4	0	0	0	2	0	0	6	1	0	3	2	0	1	0	0	0	0	15	3	10	1	1
2010-08-12	111	64	3	0	0	1	0	0	2	2	5	0	0	4	1	0	0	1	1	0	17	3	7	7	0
2010-08-13	35	21	0	0	2	4	1	0	5	3	2	0	0	2	0	1	0	0	0	0	18	9	6	2	1
2010-08-14	21	16	4	0	0	4	2	0	1	3	0	0	0	0	1	0	0	0	0	1	12	5	5	1	1
2010-08-15	69	42	1	0	2	3	1	0	4	5	2	0	0	0	2	0	0	0	0	0	17	7	6	4	0
2010-08-16	24	18	5	0	4	0	0	0	3	4	0	0	0	1	1	0	0	0	0	0	9	3	5	1	0
2010-08-17	14	8	2	0	3	0	0	1	2	0	0	0	0	0	0	0	0	0	0	0	2	2	0	0	0
2010-08-18	8	4	4	0	0	0	0	0	0	0	0	0	0	0	0	0	0	0	0	0	0	0	0	0	0
2010-08-19	119	73	3	0	2	4	1	2	5	2	0	0	0	0	1	0	0	0	0	0	13	9	3	1	0
2010-08-20	25	15	4	0	2	0	0	3	3	3	0	0	0	0	0	0	0	0	0	0	6	3	3	0	0
2010-08-21	0	0	0	0	0	0	0	0	0	0	0	0	0	0	0	0	0	0	0	0	0	0	0	0	0
																						0	0	0	0
2010-08-23	10	4	1	0	1	0	0	2	0	0	0	0	0	0	0	0	0	0	0	0	0	0	0	0	0
2010-08-24	60	41	4	0	3	0	1	0	0	2	1	0	0	0	4	3	0	0	1	1	13	0	3	6	4
2010-08-25	39	23	3	2	0	0	4	0	4	3	1	0	0	0	2	0	0	0	0	1	17	6	7	3	1
2010-08-26	24	15	0	0	0	1	0	0	4	7	3	0	0	0	0	0	0	0	0	0	15	5	7	3	0
2010-08-27	0	0	0	0	0	0	0	0	0	0	0	0	0	0	0	0	0	0	0	0	0	0	0	0	0
																						0	0	0	0
2010-08-29	59	41	2	0	4	1	1	0	6	4	0	0	0	0	1	1	0	0	0	0	14	7	5	1	1
2010-08-30	142	69	7	0	2	0	0	4	0	5	0	0	0	0	1	1	0	0	0	0	7	0	5	1	1
2010-08-31	166	82	9	0	5	1	0	4	1	0	0	0	0	0	0	0	0	0	0	0	2	2	0	0	0	0.424242	0.350168	0.181818	0.043771
2010-09-01	0	0	0	0	0	0	0	0	0	0	0	0	0	0	0	0	0	0	0	0	0	0	0	0	0
2010-09-02	152	104	14	0	1	0	0	0	3	2	0	0	0	0	0	0	0	0	0	0	5	3	2	0	0
2010-09-03	123	71	11	0	4	2	3	0	0	0	0	0	0	0	0	0	0	0	0	0	5	2	3	0	0
2010-09-04	175	92	6	0	3	4	1	0	5	0	0	0	0	0	1	0	0	0	0	0	11	9	1	1	0
2010-09-05	43	28	4	0	1	5	0	2	4	4	0	0	0	0	0	0	0	0	0	0	13	9	4	0	0
2010-09-06	36	19	12	0	6	0	0	0	1	0	0	0	0	0	0	0	0	0	0	0	1	1	0	0	0
2010-09-07	0	0	0	0	0	0	0	0	0	0	0	0	0	0	0	0	0	0	0	0	0	0	0	0	0
2010-09-08	90	51	8	0	7	4	0	1	0	0	0	0	0	0	0	0	0	0	0	0	4	4	0	0	0
2010-09-09	111	72	13	0	4	0	0	2	1	0	0	0	0	0	0	0	0	0	0	0	1	1	0	0	0
2010-09-10	14	13	11	0	2	0	0	0	0	0	0	0	0	0	0	0	0	0	0	0	0	0	0	0	0
2010-09-11	41	32	13	0	3	1	0	2	0	1	0	0	0	0	0	0	0	0	0	0	2	1	1	0	0
2010-09-12	16	14	6	0	7	1	0	0	0	0	0	0	0	0	0	0	0	0	0	0	1	1	0	0	0
2010-09-13	10	8	5	0	1	1	0	0	1	0	0	0	0	0	0	0	0	0	0	0	2	2	0	0	0
2010-09-14	5	4	3	0	0	0	0	0	1	0	0	0	0	0	0	0	0	0	0	0	1	1	0	0	0
2010-09-15	0	0	0	0	0	0	0	0	0	0	0	0	0	0	0	0	0	0	0	0	0	0	0	0	0
2010-09-16	4	4	2	0	0	0	0	1	1	0	0	0	0	0	0	0	0	0	0	0	1	1	0	0	0
2010-09-17	0	0	0	0	0	0	0	0	0	0	0	0	0	0	0	0	0	0	0	0	0	0	0	0	0
2010-09-18	0	0	0	0	0	0	0	0	0	0	0	0	0	0	0	0	0	0	0	0	0	0	0	0	0
2010-09-19	0	0	0	0	0	0	0	0	0	0	0	0	0	0	0	0	0	0	0	0	0	0	0	0	0
2010-09-20	0	0	0	0	0	0	0	0	0	0	0	0	0	0	0	0	0	0	0	0	0	0	0	0	0
2010-09-21	0	0	0	0	0	0	0	0	0	0	0	0	0	0	0	0	0	0	0	0	0	0	0	0	0
2010-09-22	0	0	0	0	0	0	0	0	0	0	0	0	0	0	0	0	0	0	0	0	0	0	0	0	0
2010-09-23	0	0	0	0	0	0	0	0	0	0	0	0	0	0	0	0	0	0	0	0	0	0	0	0	0
2010-09-24	0	0	0	0	0	0	0	0	0	0	0	0	0	0	0	0	0	0	0	0	0	0	0	0	0
2010-09-25	0	0	0	0	0	0	0	0	0	0	0	0	0	0	0	0	0	0	0	0	0	0	0	0	0
2010-09-26	0	0	0	0	0	0	0	0	0	0	0	0	0	0	0	0	0	0	0	0	0	0	0	0	0
2010-09-27	0	0	0	0	0	0	0	0	0	0	0	0	0	0	0	0	0	0	0	0	0	0	0	0	0
2010-09-28	0	0	0	0	0	0	0	0	0	0	0	0	0	0	0	0	0	0	0	0	0	0	0	0	0
2010-09-29	4	4	3	0	1	0	0	0	0	0	0	0	0	0	0	0	0	0	0	0	0	0	0	0	0
2010-09-30	0	0	0	0	0	0	0	0	0	0	0	0	0	0	0	0	0	0	0	0	0	0	0	0	0	0.744681	0.234043	0.0212766	0
2011	Sum	♀	♀10	♀11	♀20	♀21	♀22	♀30	♀31	♀32	♀33	♀40	♀41	♀42	♀43	♀44	♀51	♀52	♀53	♀54	Daily total number of mating	Daily total number of mated once	Daily total number of mated twice	Daily total number of mated tiree times	Daily total number of mated four times	Proportion of mated once in each month	Proportion of mated twice in each month	Proportion of mated three times in each month	Proportion of mated four times in each month
																						0	0	0	0
2010-05-02	4	3	0	0	0	0	0	0	0	2	0	0	0	0	0	1	0	0	0	0	3	0	2	0	1
2010-05-03	2	2	0	0	0	0	0	0	1	0	1	0	0	0	0	0	0	0	0	0	2	1	0	1	0
																						0	0	0	0
																						0	0	0	0
2010-05-06	4	2	0	0	0	0	0	0	1	1	0	0	0	0	0	0	0	0	0	0	2	1	1	0	0
2010-05-07	9	8	0	0	0	0	0	0	2	3	0	0	0	0	1	2	0	0	0	0	8	2	3	1	2
2010-05-08	0	0	0	0	0	0	0	0	0	0	0	0	0	0	0	0	0	0	0	0	0	0	0	0	0
2010-05-09	0	0	0	0	0	0	0	0	0	0	0	0	0	0	0	0	0	0	0	0	0	0	0	0	0
2010-05-10	0	0	0	0	0	0	0	0	0	0	0	0	0	0	0	0	0	0	0	0	0	0	0	0	0
2010-05-11	2	2	0	0	0	0	0	0	0	1	0	0	0	1	0	0	0	0	0	0	2	0	2	0	0
																						0	0	0	0
																						0	0	0	0
2010-05-14	0	0	0	0	0	0	0	0	0	0	0	0	0	0	0	0	0	0	0	0	0	0	0	0	0
2010-05-15	0	0	0	0	0	0	0	0	0	0	0	0	0	0	0	0	0	0	0	0	0	0	0	0	0
2010-05-16	0	0	0	0	0	0	0	0	0	0	0	0	0	0	0	0	0	0	0	0	0	0	0	0	0
2010-05-17	0	0	0	0	0	0	0	0	0	0	0	0	0	0	0	0	0	0	0	0	0	0	0	0	0
2010-05-18	50	29	3	0	1	0	2	0	4	5	0	0	0	3	0	0	0	0	1	1	16	4	10	1	1
2010-05-19	7	4	0	0	0	0	0	0	1	1	0	0	0	1	1	0	0	0	0	0	4	1	2	1	0
																						0	0	0	0
2010-05-21	2	2	0	0	0	0	0	0	1	1	0	0	0	0	0	0	0	0	0	0	2	1	1	0	0
2010-05-22	16	11	0	0	0	2	1	4	3	1	0	0	0	0	0	0	0	0	0	0	7	5	2	0	0
2010-05-23	45	32	2	0	4	1	0	0	4	5	0	0	0	3	0	1	0	0	0	0	14	5	8	0	1
2010-05-24	53	37	3	0	0	1	1	0	4	6	1	0	0	2	1	1	0	0	0	0	17	5	9	2	1
2010-05-25	19	12	3	0	1	0	1	0	2	1	1	0	0	0	1	0	0	0	1	1	8	2	2	3	1
2010-05-26	18	14	0	0	0	1	3	2	5	3	0	0	0	0	0	0	0	0	0	0	12	6	6	0	0
2010-05-27	24	17	1	0	0	0	0	0	5	7	1	0	0	1	1	0	0	0	0	1	16	5	8	2	1
2010-05-28	57	29	5	0	0	3	0	4	3	5	0	0	0	0	0	0	0	0	0	0	11	6	5	0	0
2010-05-29	30	22	3	0	2	0	0	1	6	2	1	0	0	2	1	0	0	1	0	1	14	6	5	2	1
																						0	0	0	0
2010-05-31	12	10	2	0	1	0	1	0	4	1	0	0	0	1	0	0	0	0	0	0	7	4	3	0	0	0.372414	0.475862	0.0896552	0.062069
																						0	0	0	0
																						0	0	0	0
2010-06-03	47	26	0	0	0	0	1	0	5	7	2	0	3	2	0	0	0	0	0	0	20	8	10	2	0
2010-06-04	32	19	5	0	4	0	0	0	7	3	0	0	0	0	0	0	0	0	0	0	10	7	3	0	0
2010-06-05	80	51	2	0	1	0	0	4	6	5	0	0	0	1	1	0	0	0	0	0	13	6	6	1	0
2010-06-06	31	18	1	0	6	0	0	5	4	1	1	0	0	0	0	0	0	0	0	0	6	4	1	1	0
2010-06-07	27	14	0	0	3	1	1	0	2	7	0	0	0	0	0	0	0	0	0	0	11	3	8	0	0
2010-06-08	16	5	2	0	0	0	0	0	0	2	0	0	0	0	1	0	0	0	0	0	3	0	2	1	0
2010-06-09	42	19	4	0	1	0	0	0	11	0	0	0	0	2	1	0	0	0	0	0	14	11	2	1	0
2010-06-10	0	0	0	0	0	0	0	0	0	0	0	0	0	0	0	0	0	0	0	0	0	0	0	0	0
2010-06-11	5	5	3	0	2	0	0	0	0	0	0	0	0	0	0	0	0	0	0	0	0	0	0	0	0
2010-06-12	3	3	0	0	0	0	0	0	2	0	0	0	0	1	0	0	0	0	0	0	3	2	1	0	0
2010-06-13	7	4	0	0	0	0	0	0	2	2	0	0	0	0	0	0	0	0	0	0	4	2	2	0	0
2010-06-14	7	6	1	0	0	1	0	0	1	1	0	0	0	0	1	0	0	0	1	0	5	2	1	2	0
2010-06-15	4	4	0	0	0	0	0	0	0	0	0	0	0	4	0	0	0	0	0	0	4	0	4	0	0
2010-06-16	34	18	6	0	5	0	1	0	6	0	0	0	0	0	0	0	0	0	0	0	7	6	1	0	0
2010-06-17	97	63	4	0	2	1	3	2	4	0	0	0	0	1	1	0	0	1	0	1	12	5	5	1	1
2010-06-18	94	52	3	0	7	0	0	0	8	1	0	0	0	0	1	0	0	0	0	0	10	8	1	1	0
2010-06-19	55	39	6	0	4	2	2	0	1	4	0	0	0	1	0	0	0	0	0	0	10	3	7	0	0
2010-06-20	14	8	4	0	4	0	0	0	0	0	0	0	0	0	0	0	0	0	0	0	0	0	0	0	0
2010-06-21	26	15	6	0	8	0	1	0	0	0	0	0	0	0	0	0	0	0	0	0	1	0	1	0	0
																						0	0	0	0
2010-06-23	7	4	0	0	0	0	0	0	4	0	0	0	0	0	0	0	0	0	0	0	4	4	0	0	0
2010-06-24	20	16	1	0	0	1	2	3	7	0	0	0	0	0	1	0	0	0	1	0	12	8	2	2	0
2010-06-25	5	5	3	0	0	0	0	0	2	0	0	0	0	0	0	0	0	0	0	0	2	2	0	0	0
2010-06-26	0	0	0	0	0	0	0	0	0	0	0	0	0	0	0	0	0	0	0	0	0	0	0	0	0
2010-06-27	14	7	4	0	0	3	0	0	0	0	0	0	0	0	0	0	0	0	0	0	3	3	0	0	0
2010-06-28	20	11	5	0	4	1	0	0	1	0	0	0	0	0	0	0	0	0	0	0	2	2	0	0	0
2010-06-29	8	8	3	0	2	0	0	0	1	0	0	0	1	0	1	0	0	0	0	0	3	2	0	1	0
2010-06-30	6	4	2	0	0	0	0	2	0	0	0	0	0	0	0	0	0	0	0	0	0	0	0	0	0	0.553459	0.358491	0.081761	0.00628931
																						0	0	0	0
2010-07-02	10	6	3	0	0	1	0	0	2	0	0	0	0	0	0	0	0	0	0	0	3	3	0	0	0
2010-07-03	5	4	0	0	0	0	0	0	4	0	0	0	0	0	0	0	0	0	0	0	4	4	0	0	0
2010-07-04	12	8	0	0	0	0	0	0	4	3	0	0	0	0	1	0	0	0	0	0	8	4	3	1	0
2010-07-05	19	12	4	0	6	0	0	0	0	2	0	0	0	0	0	0	0	0	0	0	2	0	2	0	0
2010-07-06	24	16	0	0	4	1	4	1	2	4	0	0	0	0	0	0	0	0	0	0	11	3	8	0	0
2010-07-07	48	33	0	0	0	0	0	0	11	6	1	0	0	1	1	0	0	0	0	0	20	11	7	2	0
2010-07-08	5	3	0	0	0	0	0	0	0	0	0	0	0	2	1	0	0	0	0	0	3	0	2	1	0
2010-07-09	26	19	6	0	1	1	0	0	4	0	0	0	0	7	0	0	0	0	0	0	12	5	7	0	0
2010-07-10	25	15	2	0	3	1	2	0	4	0	0	0	0	1	1	1	0	0	0	0	10	5	3	1	1
2010-07-11	2	1	0	0	1	0	0	0	0	0	0	0	0	0	0	0	0	0	0	0	0	0	0	0	0
2010-07-12	22	14	4	0	2	0	1	0	4	1	0	0	0	1	1	0	0	0	0	0	8	4	3	1	0
2010-07-13	0	0	0	0	0	0	0	0	0	0	0	0	0	0	0	0	0	0	0	0	0	0	0	0	0
2010-07-14	6	1	0	0	0	0	1	0	0	0	0	0	0	0	0	0	0	0	0	0	1	0	1	0	0
2010-07-15	16	7	2	0	0	0	3	0	2	0	0	0	0	0	0	0	0	0	0	0	5	2	3	0	0
2010-07-16	3	0	0	0	0	0	0	0	0	0	0	0	0	0	0	0	0	0	0	0	0	0	0	0	0
2010-07-17	24	18	4	0	3	0	0	0	5	0	1	0	0	2	1	1	0	0	1	0	11	5	2	3	1
2010-07-18	8	4	0	0	0	0	0	0	4	0	0	0	0	0	0	0	0	0	0	0	4	4	0	0	0
2010-07-19	69	42	2	0	4	1	4	1	6	1	1	0	0	0	0	0	0	0	0	0	13	7	5	1	0
2010-07-20	26	16	3	0	7	0	0	0	4	0	0	0	0	2	0	0	0	0	0	0	6	4	2	0	0
2010-07-21	58	32	5	0	8	0	1	0	0	4	0	0	0	0	1	0	0	0	0	1	7	0	5	1	1
2010-07-22	87	57	3	0	2	0	2	4	5	2	1	0	0	1	0	0	0	0	0	0	11	5	5	1	0
2010-07-23	40	19	4	0	2	4	3	1	5	0	0	0	0	0	0	0	0	0	0	0	12	9	3	0	0
2010-07-24	72	43	1	0	0	0	4	0	5	6	2	0	0	1	1	0	0	0	0	0	19	5	11	3	0
2010-07-25	0	0	0	0	0	0	0	0	0	0	0	0	0	0	0	0	0	0	0	0	0	0	0	0	0
2010-07-26	168	87	0	0	0	1	4	5	6	4	0	0	0	0	0	0	0	0	0	0	15	7	8	0	0
2010-07-27	73	49	5	0	4	0	0	0	6	2	0	0	0	1	1	1	0	0	0	0	11	6	3	1	1
2010-07-28	97	69	2	0	1	0	5	0	7	1	0	0	0	1	2	0	0	0	0	1	17	7	7	2	1
2010-07-29	117	71	4	0	3	2	1	2	6	2	0	0	0	0	0	0	0	0	0	0	11	8	3	0	0
2010-07-30	46	32	3	0	3	0	0	3	5	1	1	0	0	1	1	0	0	0	1	1	11	5	2	3	1
2010-07-31	113	59	0	0	0	0	0	0	6	7	2	0	0	1	1	0	0	0	2	1	20	6	8	5	1	0.466667	0.403922	0.101961	0.027451
2010-08-01	131	93	1	0	5	0	4	0	6	4	0	0	0	0	0	0	0	0	0	0	14	6	8	0	0
2010-08-02	76	42	7	0	1	1	2	1	4	2	0	0	0	0	2	0	0	0	0	0	11	5	4	2	0
2010-08-03	25	21	4	0	0	1	0	0	4	5	1	0	0	2	1	1	0	0	1	0	16	5	7	3	1
2010-08-04	45	39	3	0	5	4	1	2	5	0	0	0	0	0	0	0	0	0	0	0	10	9	1	0	0
2010-08-05	35	24	6	0	2	0	0	0	4	3	4	0	0	0	1	0	0	0	0	0	12	4	3	5	0
																						0	0	0	0
																						0	0	0	0
2010-08-08	0	0	0	0	0	0	0	0	0	0	0	0	0	0	0	0	0	0	0	0	0	0	0	0	0
2010-08-09	13	8	6	0	0	2	0	0	0	0	0	0	0	0	0	0	0	0	0	0	2	2	0	0	0
2010-08-10	18	12	4	0	6	1	0	0	1	0	0	0	0	0	0	0	0	0	0	0	2	2	0	0	0
2010-08-11	16	7	5	0	1	0	1	0	0	0	0	0	0	0	0	0	0	0	0	0	1	0	1	0	0
2010-08-12	0	0	0	0	0	0	0	0	0	0	0	0	0	0	0	0	0	0	0	0	0	0	0	0	0
2010-08-13	4	4	4	0	0	0	0	0	0	0	0	0	0	0	0	0	0	0	0	0	0	0	0	0	0
2010-08-14	4	3	1	0	0	0	0	0	1	1	0	0	0	0	0	0	0	0	0	0	2	1	1	0	0
2010-08-15	0	0	0	0	0	0	0	0	0	0	0	0	0	0	0	0	0	0	0	0	0	0	0	0	0
2010-08-16	2	2	0	0	1	0	0	0	1	0	0	0	0	0	0	0	0	0	0	0	1	1	0	0	0
2010-08-17	7	4	0	0	0	2	0	0	1	0	1	0	0	0	0	0	0	0	0	0	4	3	0	1	0
2010-08-18	10	5	2	0	3	0	0	0	0	0	0	0	0	0	0	0	0	0	0	0	0	0	0	0	0
2010-08-19	2	2	2	0	0	0	0	0	0	0	0	0	0	0	0	0	0	0	0	0	0	0	0	0	0
2010-08-20	5	3	1	0	1	0	0	0	0	1	0	0	0	0	0	0	0	0	0	0	1	0	1	0	0
2010-08-21	4	1	1	0	0	0	0	0	0	0	0	0	0	0	0	0	0	0	0	0	0	0	0	0	0
2010-08-22	11	7	4	0	3	0	0	0	0	0	0	0	0	0	0	0	0	0	0	0	0	0	0	0	0
2010-08-23	10	6	2	0	0	0	0	0	4	0	0	0	0	0	0	0	0	0	0	0	4	4	0	0	0
2010-08-24	20	13	5	0	4	0	0	1	2	0	1	0	0	0	0	0	0	0	0	0	3	2	0	1	0
2010-08-25	5	1	0	0	0	0	0	0	1	0	0	0	0	0	0	0	0	0	0	0	1	1	0	0	0
2010-08-26	9	9	4	0	4	0	0	0	0	1	0	0	0	0	0	0	0	0	0	0	1	0	1	0	0
2010-08-27	0	0	0	0	0	0	0	0	0	0	0	0	0	0	0	0	0	0	0	0	0	0	0	0	0
2010-08-28	26	18	6	0	3	1	1	2	5	0	0	0	0	0	0	0	0	0	0	0	7	6	1	0	0
2010-08-29	10	6	4	0	0	0	0	2	0	0	0	0	0	0	0	0	0	0	0	0	0	0	0	0	0
2010-08-30	5	3	3	0	0	0	0	0	0	0	0	0	0	0	0	0	0	0	0	0	0	0	0	0	0
2010-08-31	20	17	12	0	5	0	0	0	0	0	0	0	0	0	0	0	0	0	0	0	0	0	0	0	0	0.554348	0.304348	0.130435	0.0108696
2010-09-01	0	0	0	0	0	0	0	0	0	0	0	0	0	0	0	0	0	0	0	0	0	0	0	0	0
2010-09-02	8	4	4	0	0	0	0	0	0	0	0	0	0	0	0	0	0	0	0	0	0	0	0	0	0
2010-09-03	6	5	3	0	0	1	1	0	0	0	0	0	0	0	0	0	0	0	0	0	2	1	1	0	0
2010-09-04	0	0	0	0	0	0	0	0	0	0	0	0	0	0	0	0	0	0	0	0	0	0	0	0	0
2010-09-05	4	3	3	0	0	0	0	0	0	0	0	0	0	0	0	0	0	0	0	0	0	0	0	0	0
2010-09-06	0	0	0	0	0	0	0	0	0	0	0	0	0	0	0	0	0	0	0	0	0	0	0	0	0
2010-09-07	0	0	0	0	0	0	0	0	0	0	0	0	0	0	0	0	0	0	0	0	0	0	0	0	0
2010-09-08	60	41	12	0	4	0	0	4	0	0	0	0	0	0	0	0	0	0	0	0	0	0	0	0	0
2010-09-09	6	5	3	0	0	1	0	1	0	0	0	0	0	0	0	0	0	0	0	0	1	1	0	0	0
2010-09-10	6	2	2	0	0	0	0	0	0	0	0	0	0	0	0	0	0	0	0	0	0	0	0	0	0
2010-09-11	6	3	1	0	2	0	0	0	0	0	0	0	0	0	0	0	0	0	0	0	0	0	0	0	0
2010-09-12	8	5	4	0	0	0	0	0	1	0	0	0	0	0	0	0	0	0	0	0	1	1	0	0	0
2010-09-13	1	0	0	0	0	0	0	0	0	0	0	0	0	0	0	0	0	0	0	0	0	0	0	0	0
2010-09-14	0	0	0	0	0	0	0	0	0	0	0	0	0	0	0	0	0	0	0	0	0	0	0	0	0
2010-09-15	2	2	2	0	0	0	0	0	0	0	0	0	0	0	0	0	0	0	0	0	0	0	0	0	0
2010-09-16	0	0	0	0	0	0	0	0	0	0	0	0	0	0	0	0	0	0	0	0	0	0	0	0	0
2010-09-17	0	0	0	0	0	0	0	0	0	0	0	0	0	0	0	0	0	0	0	0	0	0	0	0	0
2010-09-18	0	0	0	0	0	0	0	0	0	0	0	0	0	0	0	0	0	0	0	0	0	0	0	0	0
2010-09-19	10	6	4	0	1	1	0	0	0	0	0	0	0	0	0	0	0	0	0	0	1	1	0	0	0
2010-09-20	6	5	4	0	0	0	0	1	0	0	0	0	0	0	0	0	0	0	0	0	0	0	0	0	0
2010-09-21	3	3	3	0	0	0	0	0	0	0	0	0	0	0	0	0	0	0	0	0	0	0	0	0	0
2010-09-22	0	0	0	0	0	0	0	0	0	0	0	0	0	0	0	0	0	0	0	0	0	0	0	0	0
2010-09-23	7	6	2	0	4	0	0	0	0	0	0	0	0	0	0	0	0	0	0	0	0	0	0	0	0
2010-09-24	7	5	3	0	1	1	0	0	0	0	0	0	0	0	0	0	0	0	0	0	1	1	0	0	0
2010-09-25	4	3	3	0	0	0	0	0	0	0	0	0	0	0	0	0	0	0	0	0	0	0	0	0	0
2010-09-26	0	0	0	0	0	0	0	0	0	0	0	0	0	0	0	0	0	0	0	0	0	0	0	0	0
2010-09-27	0	0	0	0	0	0	0	0	0	0	0	0	0	0	0	0	0	0	0	0	0	0	0	0	0
2010-09-28	0	0	0	0	0	0	0	0	0	0	0	0	0	0	0	0	0	0	0	0	0	0	0	0	0
2010-09-29	0	0	0	0	0	0	0	0	0	0	0	0	0	0	0	0	0	0	0	0	0	0	0	0	0
2010-09-30	0	0	0	0	0	0	0	0	0	0	0	0	0	0	0	0	0	0	0	0	0	0	0	0	0	0.833333	0.166667	0	0
2012	Sum	♀	♀10	♀11	♀20	♀21	♀22	♀30	♀31	♀32	♀33	♀40	♀41	♀42	♀43	♀44	♀51	♀52	♀53	♀54	Daily total number of mating	Daily total number of mated once	Daily total number of mated twice	Daily total number of mated tiree times	Daily total number of mated four times	Proportion of mated once in each month	Proportion of mated twice in each month	Proportion of mated three times in each month	Proportion of mated four times in each month
2010-05-01	0	0	0	0	0	0	0	0	0	0	0	0	0	0	0	0	0	0	0	0	0	0	0	0	0
2010-05-02	0	0	0	0	0	0	0	0	0	0	0	0	0	0	0	0	0	0	0	0	0	0	0	0	0
2010-05-03	1	1	0	0	0	0	0	0	0	1	0	0	0	0	0	0	0	0	0	0	1	0	1	0	0
2010-05-04	3	3	0	0	0	0	1	0	0	1	1	0	0	0	0	0	0	0	0	0	3	0	2	1	0
2010-05-05	0	0	0	0	0	0	0	0	0	0	0	0	0	0	0	0	0	0	0	0	0	0	0	0	0
2010-05-06	3	2	0	0	0	1	0	0	0	0	0	0	0	1	0	0	0	0	0	0	2	1	1	0	0
2010-05-07	5	2	0	0	0	0	0	0	0	1	0	0	0	1	0	0	0	0	0	0	2	0	2	0	0
2010-05-08	4	4	0	0	0	0	0	0	1	2	1	0	0	0	0	0	0	0	0	0	4	1	2	1	0
2010-05-09	8	6	1	0	0	0	0	0	4	0	0	0	0	0	1	0	0	0	0	0	5	4	0	1	0
2010-05-10	10	8	0	0	0	0	0	0	4	2	0	0	0	0	1	1	0	0	0	0	8	4	2	1	1
2010-05-11	10	7	0	0	0	1	0	0	4	1	0	0	0	0	1	0	0	0	0	0	7	5	1	1	0
2010-05-12	0	0	0	0	0	0	0	0	0	0	0	0	0	0	0	0	0	0	0	0	0	0	0	0	0
2010-05-13	17	12	0	0	0	0	0	0	5	4	0	0	0	0	1	1	0	0	0	1	12	5	4	1	2
2010-05-14	0	0	0	0	0	0	0	0	0	0	0	0	0	0	0	0	0	0	0	0	0	0	0	0	0
2010-05-15	12	9	0	0	0	0	2	0	4	1	0	0	0	0	1	0	0	0	0	1	9	4	3	1	1
2010-05-16	13	11	0	0	0	2	0	0	4	1	0	0	1	2	0	1	0	0	0	0	11	7	3	0	1
2010-05-17	17	9	0	0	0	0	0	0	6	2	0	0	0	0	1	0	0	0	0	0	9	6	2	1	0
2010-05-18	27	24	1	1	0	3	1	1	5	1	1	0	0	2	1	1	0	0	1	1	18	9	4	3	2
2010-05-19	37	19	0	0	0	0	0	0	12	5	0	0	0	0	2	0	0	0	0	0	19	12	5	2	0
2010-05-20	22	15	4	0	0	0	0	0	3	5	0	0	0	1	0	1	0	0	1	0	11	3	6	1	1
2010-05-21	174	119	0	0	2	1	1	1	7	3	0	0	0	2	3	0	0	0	0	0	17	8	6	3	0
2010-05-22	12	8	1	0	0	0	0	2	5	0	0	0	0	0	0	0	0	0	0	0	5	5	0	0	0
2010-05-23	27	16	0	0	0	1	1	0	4	5	1	0	0	1	1	1	0	0	1	0	16	5	7	3	1
2010-05-24	25	15	4	0	3	4	0	0	2	1	0	0	0	0	1	0	0	0	0	0	8	6	1	1	0
2010-05-25	14	8	0	0	0	1	1	0	0	4	0	0	0	1	0	1	0	0	0	0	8	1	6	0	1
2010-05-26	2	2	2	0	0	0	0	0	0	0	0	0	0	0	0	0	0	0	0	0	0	0	0	0	0
2010-05-27	17	11	1	0	0	4	1	3	0	0	1	0	0	1	0	0	0	0	0	0	7	4	2	1	0
2010-05-28	14	8	0	0	0	1	2	0	4	1	0	0	0	0	0	0	0	0	0	0	8	5	3	0	0
2010-05-29	15	11	3	0	4	1	0	1	2	0	0	0	0	0	0	0	0	0	0	0	3	3	0	0	0
2010-05-30	11	7	2	0	1	0	1	0	2	0	0	0	0	0	1	0	0	0	0	0	4	2	1	1	0
2010-05-31	4	3	0	0	0	0	0	0	3	0	0	0	0	0	0	0	0	0	0	0	3	3	0	0	0	0.515	0.32	0.115	0.05
2010-06-01	0	0	0	0	0	0	0	0	0	0	0	0	0	0	0	0	0	0	0	0	0	0	0	0	0
2010-06-02	20	11	4	0	0	0	0	0	5	1	0	0	0	0	1	0	0	0	0	0	7	5	1	1	0
2010-06-03	0	0	0	0	0	0	0	0	0	0	0	0	0	0	0	0	0	0	0	0	0	0	0	0	0
2010-06-04	0	0	0	0	0	0	0	0	0	0	0	0	0	0	0	0	0	0	0	0	0	0	0	0	0
2010-06-05	22	13	2	0	0	0	1	2	1	4	0	0	0	1	1	0	0	0	0	1	9	1	6	1	1
2010-06-06	31	18	5	0	3	1	2	0	5	1	0	0	0	1	0	0	0	0	0	0	10	6	4	0	0
2010-06-07	8	4	2	0	0	0	0	0	2	0	0	0	0	0	0	0	0	0	0	0	2	2	0	0	0
2010-06-08	38	21	4	0	3	1	1	2	6	0	0	0	0	2	0	1	0	0	0	0	11	7	3	0	1
2010-06-09	0	0	0	0	0	0	0	0	0	0	0	0	0	0	0	0	0	0	0	0	0	0	0	0	0
2010-06-10	23	16	5	0	0	0	0	0	6	5	0	0	0	0	0	0	0	0	0	0	11	6	5	0	0
2010-06-11	3	0	0	0	0	0	0	0	0	0	0	0	0	0	0	0	0	0	0	0	0	0	0	0	0
2010-06-12	11	5	1	0	0	0	0	0	4	0	0	0	0	0	0	0	0	0	0	0	4	4	0	0	0
2010-06-13	2	1	0	0	0	1	0	0	0	0	0	0	0	0	0	0	0	0	0	0	1	1	0	0	0
																						0	0	0	0
2010-06-15	0	0	0	0	0	0	0	0	0	0	0	0	0	0	0	0	0	0	0	0	0	0	0	0	0
2010-06-16	10	6	0	0	0	1	1	0	2	2	0	0	0	0	0	0	0	0	0	0	6	3	3	0	0
2010-06-17	13	7	1	0	0	1	0	0	4	0	0	0	0	0	1	0	0	0	0	0	6	5	0	1	0
2010-06-18	23	15	2	0	0	3	2	0	4	3	0	0	0	1	0	0	0	0	0	0	13	7	6	0	0
2010-06-19	12	4	0	0	0	0	0	0	4	0	0	0	0	0	0	0	0	0	0	0	4	4	0	0	0
2010-06-20	17	11	0	0	0	0	1	2	5	3	0	0	0	0	0	0	0	0	0	0	9	5	4	0	0
2010-06-21	23	14	3	0	0	0	0	0	7	4	0	0	0	0	0	0	0	0	0	0	11	7	4	0	0
2010-06-22	0	0	0	0	0	0	0	0	0	0	0	0	0	0	0	0	0	0	0	0	0	0	0	0	0
2010-06-23	10	5	1	0	1	0	1	0	2	0	0	0	0	0	0	0	0	0	0	0	3	2	1	0	0
2010-06-24	1	0	0	0	0	0	0	0	0	0	0	0	0	0	0	0	0	0	0	0	0	0	0	0	0
2010-06-25	5	1	0	0	0	1	0	0	0	0	0	0	0	0	0	0	0	0	0	0	1	1	0	0	0
2010-06-26	1	1	0	0	0	0	0	0	0	1	0	0	0	0	0	0	0	0	0	0	1	0	1	0	0
2010-06-27	0	0	0	0	0	0	0	0	0	0	0	0	0	0	0	0	0	0	0	0	0	0	0	0	0
2010-06-28	2	1	0	0	0	0	0	0	1	0	0	0	0	0	0	0	0	0	0	0	1	1	0	0	0
																						0	0	0	0
2010-06-30	0	0	0	0	0	0	0	0	0	0	0	0	0	0	0	0	0	0	0	0	0	0	0	0	0	0.609091	0.345455	0.0272727	0.0181818
2010-07-01	2	2	1	0	0	0	0	1	0	0	0	0	0	0	0	0	0	0	0	0	0	0	0	0	0
2010-07-02	0	0	0	0	0	0	0	0	0	0	0	0	0	0	0	0	0	0	0	0	0	0	0	0	0
2010-07-03	6	4	0	0	0	0	0	0	3	1	0	0	0	0	0	0	0	0	0	0	4	3	1	0	0
2010-07-04	16	11	2	0	1	1	0	2	4	1	0	0	0	0	0	0	0	0	0	0	6	5	1	0	0
																						0	0	0	0
2010-07-06	3	1	0	0	0	0	0	0	0	1	0	0	0	0	0	0	0	0	0	0	1	0	1	0	0
2010-07-07	11	7	0	0	0	0	0	1	4	0	0	0	0	1	0	0	0	0	1	0	6	4	1	1	0
2010-07-08	10	6	2	0	0	0	0	0	4	0	0	0	0	0	0	0	0	0	0	0	4	4	0	0	0
2010-07-09	8	5	0	0	0	0	0	1	0	3	0	0	0	0	1	0	0	0	0	0	4	0	3	1	0
2010-07-10	8	6	0	0	0	0	2	0	4	0	0	0	0	0	0	0	0	0	0	0	6	4	2	0	0
2010-07-11	32	18	3	0	1	0	0	2	8	4	0	0	0	0	0	0	0	0	0	0	12	8	4	0	0
2010-07-12	28	21	0	0	0	4	1	0	6	5	1	0	0	0	1	1	0	0	1	0	20	10	6	3	1
2010-07-13	8	5	0	0	0	0	1	0	4	0	0	0	0	0	0	0	0	0	0	0	5	4	1	0	0
2010-07-14	30	16	0	0	0	1	0	3	7	5	0	0	0	0	0	0	0	0	0	0	13	8	5	0	0
2010-07-15	58	27	1	0	2	1	3	1	8	1	1	0	0	1	1	0	0	0	0	0	16	9	5	2	0
2010-07-16	11	9	0	0	0	0	0	4	4	0	1	0	0	0	0	0	0	0	0	0	5	4	0	1	0
2010-07-17	57	43	2	0	0	0	0	2	13	0	0	0	0	1	1	0	0	0	1	0	16	13	1	2	0
2010-07-18	96	45	5	0	4	0	0	0	7	4	0	0	0	0	0	0	0	0	0	0	11	7	4	0	0
2010-07-19	74	47	0	0	0	0	2	1	9	7	0	0	0	0	1	0	0	0	0	0	19	9	9	1	0
2010-07-20	129	86	0	0	0	0	6	5	4	5	0	0	0	0	0	0	0	0	0	0	15	4	11	0	0
2010-07-21	30	19	1	0	0	0	0	0	14	2	0	0	0	0	2	0	0	0	0	0	18	14	2	2	0
																						0	0	0	0
2010-07-23	54	27	0	0	0	0	0	0	7	8	1	0	1	2	0	0	0	0	1	0	20	8	10	2	0
2010-07-24	55	34	6	0	2	1	4	3	4	0	0	0	0	0	0	0	0	0	0	0	9	5	4	0	0
2010-07-25	7	7	1	0	3	0	0	0	3	0	0	0	0	0	0	0	0	0	0	0	3	3	0	0	0
2010-07-26	47	29	2	0	1	1	2	4	8	1	1	0	0	0	0	0	0	0	0	0	13	9	3	1	0
2010-07-27	10	6	1	0	0	0	0	1	4	0	0	0	0	0	0	0	0	0	0	0	4	4	0	0	0
2010-07-28	4	3	0	0	0	0	0	1	1	1	0	0	0	0	0	0	0	0	0	0	2	1	1	0	0
2010-07-29	0	0	0	0	0	0	0	0	0	0	0	0	0	0	0	0	0	0	0	0	0	0	0	0	0
2010-07-30	0	0	0	0	0	0	0	0	0	0	0	0	0	0	0	0	0	0	0	0	0	0	0	0	0
2010-07-31	1	1	0	0	1	0	0	0	0	0	0	0	0	0	0	0	0	0	0	0	0	0	0	0	0	0.603448	0.323276	0.0689655	0.00431034
																						0	0	0	0
2010-08-02	11	7	3	0	2	0	0	0	2	0	0	0	0	0	0	0	0	0	0	0	2	2	0	0	0
2010-08-03	0	0	0	0	0	0	0	0	0	0	0	0	0	0	0	0	0	0	0	0	0	0	0	0	0
2010-08-04	12	8	0	0	4	0	0	0	3	0	1	0	0	0	0	0	0	0	0	0	4	3	0	1	0
2010-08-05	8	4	1	0	0	1	1	1	0	0	0	0	0	0	0	0	0	0	0	0	2	1	1	0	0
2010-08-06	9	6	4	0	0	1	0	1	0	0	0	0	0	0	0	0	0	0	0	0	1	1	0	0	0
2010-08-07	8	2	2	0	0	0	0	0	0	0	0	0	0	0	0	0	0	0	0	0	0	0	0	0	0
2010-08-08	7	7	4	0	3	0	0	0	0	0	0	0	0	0	0	0	0	0	0	0	0	0	0	0	0
2010-08-09	11	5	2	0	1	0	0	2	0	0	0	0	0	0	0	0	0	0	0	0	0	0	0	0	0
2010-08-10	10	9	4	0	5	0	0	0	0	0	0	0	0	0	0	0	0	0	0	0	0	0	0	0	0
2010-08-11	11	8	3	0	2	0	3	0	0	0	0	0	0	0	0	0	0	0	0	0	3	0	3	0	0
																						0	0	0	0
2010-08-13	12	7	6	0	0	0	0	0	1	0	0	0	0	0	0	0	0	0	0	0	1	1	0	0	0
2010-08-14	0	0	0	0	0	0	0	0	0	0	0	0	0	0	0	0	0	0	0	0	0	0	0	0	0
2010-08-15	14	10	3	0	1	0	1	1	3	0	0	0	0	0	1	0	0	0	0	0	5	3	1	1	0
2010-08-16	17	11	5	0	5	0	0	1	0	0	0	0	0	0	0	0	0	0	0	0	0	0	0	0	0
2010-08-17	37	24	6	0	11	1	2	0	0	0	0	0	0	0	0	0	0	0	0	0	3	1	2	0	0
2010-08-18	10	3	1	0	1	1	0	0	0	0	0	0	0	0	0	0	0	0	0	0	1	1	0	0	0
2010-08-19	23	13	6	0	7	0	0	0	0	0	0	0	0	0	0	0	0	0	0	0	0	0	0	0	0
2010-08-20	29	15	11	0	1	1	0	2	0	0	0	0	0	0	0	0	0	0	0	0	1	1	0	0	0
2010-08-21	0	0	0	0	0	0	0	0	0	0	0	0	0	0	0	0	0	0	0	0	0	0	0	0	0
2010-08-22	8	4	4	0	0	0	0	0	0	0	0	0	0	0	0	0	0	0	0	0	0	0	0	0	0
2010-08-23	8	5	2	0	3	0	0	0	0	0	0	0	0	0	0	0	0	0	0	0	0	0	0	0	0
2010-08-24	5	1	0	0	0	0	0	0	1	0	0	0	0	0	0	0	0	0	0	0	1	1	0	0	0
2010-08-25	8	8	4	0	4	0	0	0	0	0	0	0	0	0	0	0	0	0	0	0	0	0	0	0	0
																						0	0	0	0
2010-08-27	16	13	5	0	4	1	2	1	0	0	0	0	0	0	0	0	0	0	0	0	3	1	2	0	0
2010-08-28	0	0	0	0	0	0	0	0	0	0	0	0	0	0	0	0	0	0	0	0	0	0	0	0	0
2010-08-29	0	0	0	0	0	0	0	0	0	0	0	0	0	0	0	0	0	0	0	0	0	0	0	0	0
2010-08-30	0	0	0	0	0	0	0	0	0	0	0	0	0	0	0	0	0	0	0	0	0	0	0	0	0
2010-08-31	9	6	6	0	0	0	0	0	0	0	0	0	0	0	0	0	0	0	0	0	0	0	0	0	0	0.592593	0.333333	0.0740741	0
2010-09-01	2	1	1	0	0	0	0	0	0	0	0	0	0	0	0	0	0	0	0	0	0	0	0	0	0
2010-09-02	9	5	4	0	0	0	0	0	1	0	0	0	0	0	0	0	0	0	0	0	1	1	0	0	0
2010-09-03	0	0	0	0	0	0	0	0	0	0	0	0	0	0	0	0	0	0	0	0	0	0	0	0	0
2010-09-04	2	2	2	0	0	0	0	0	0	0	0	0	0	0	0	0	0	0	0	0	0	0	0	0	0
2010-09-05	0	0	0	0	0	0	0	0	0	0	0	0	0	0	0	0	0	0	0	0	0	0	0	0	0
2010-09-06	0	0	0	0	0	0	0	0	0	0	0	0	0	0	0	0	0	0	0	0	0	0	0	0	0
2010-09-07	0	0	0	0	0	0	0	0	0	0	0	0	0	0	0	0	0	0	0	0	0	0	0	0	0
2010-09-08	1	1	0	0	1	0	0	0	0	0	0	0	0	0	0	0	0	0	0	0	0	0	0	0	0
2010-09-09	0	0	0	0	0	0	0	0	0	0	0	0	0	0	0	0	0	0	0	0	0	0	0	0	0
2010-09-10	0	0	0	0	0	0	0	0	0	0	0	0	0	0	0	0	0	0	0	0	0	0	0	0	0
2010-09-11	2	1	1	0	0	0	0	0	0	0	0	0	0	0	0	0	0	0	0	0	0	0	0	0	0
2010-09-12	1	1	1	0	0	0	0	0	0	0	0	0	0	0	0	0	0	0	0	0	0	0	0	0	0
2010-09-13	2	2	1	0	0	1	0	0	0	0	0	0	0	0	0	0	0	0	0	0	1	1	0	0	0
2010-09-14	0	0	0	0	0	0	0	0	0	0	0	0	0	0	0	0	0	0	0	0	0	0	0	0	0
																						0	0	0	0
																						0	0	0	0
																						0	0	0	0
2010-09-18	0	0	0	0	0	0	0	0	0	0	0	0	0	0	0	0	0	0	0	0	0	0	0	0	0
2010-09-19	0	0	0	0	0	0	0	0	0	0	0	0	0	0	0	0	0	0	0	0	0	0	0	0	0
2010-09-20	0	0	0	0	0	0	0	0	0	0	0	0	0	0	0	0	0	0	0	0	0	0	0	0	0
2010-09-21	0	0	0	0	0	0	0	0	0	0	0	0	0	0	0	0	0	0	0	0	0	0	0	0	0
2010-09-22	0	0	0	0	0	0	0	0	0	0	0	0	0	0	0	0	0	0	0	0	0	0	0	0	0
2010-09-23	0	0	0	0	0	0	0	0	0	0	0	0	0	0	0	0	0	0	0	0	0	0	0	0	0
2010-09-24	0	0	0	0	0	0	0	0	0	0	0	0	0	0	0	0	0	0	0	0	0	0	0	0	0
2010-09-25	0	0	0	0	0	0	0	0	0	0	0	0	0	0	0	0	0	0	0	0	0	0	0	0	0
2010-09-26	0	0	0	0	0	0	0	0	0	0	0	0	0	0	0	0	0	0	0	0	0	0	0	0	0
2010-09-27	0	0	0	0	0	0	0	0	0	0	0	0	0	0	0	0	0	0	0	0	0	0	0	0	0
																						0	0	0	0
2010-09-29	0	0	0	0	0	0	0	0	0	0	0	0	0	0	0	0	0	0	0	0	0	0	0	0	0
2010-09-30	0	0	0	0	0	0	0	0	0	0	0	0	0	0	0	0	0	0	0	0	0	0	0	0	0	1	0	0	0
2013	Sum	♀	♀10	♀11	♀20	♀21	♀22	♀30	♀31	♀32	♀33	♀40	♀41	♀42	♀43	♀44	♀51	♀52	♀53	♀54	Daily total number of mating	Daily total number of mated once	Daily total number of mated twice	Daily total number of mated tiree times	Daily total number of mated four times	Proportion of mated once in each month	Proportion of mated twice in each month	Proportion of mated three times in each month	Proportion of mated four times in each month
2010-05-01	0	0	0	0	0	0	0	0	0	0	0	0	0	0	0	0	0	0	0	0	0	0	0	0	0
2010-05-02	0	0	0	0	0	0	0	0	0	0	0	0	0	0	0	0	0	0	0	0	0	0	0	0	0
																						0	0	0	0
2010-05-04	0	0	0	0	0	0	0	0	0	0	0	0	0	0	0	0	0	0	0	0	0	0	0	0	0
2010-05-05	0	0	0	0	0	0	0	0	0	0	0	0	0	0	0	0	0	0	0	0	0	0	0	0	0
2010-05-06	1	1	0	0	0	1	0	0	0	0	0	0	0	0	0	0	0	0	0	0	1	1	0	0	0
2010-05-07	0	0	0	0	0	0	0	0	0	0	0	0	0	0	0	0	0	0	0	0	0	0	0	0	0
2010-05-08	3	3	1	0	1	1	0	0	0	0	0	0	0	0	0	0	0	0	0	0	1	1	0	0	0
																						0	0	0	0
																						0	0	0	0
2010-05-11	0	0	0	0	0	0	0	0	0	0	0	0	0	0	0	0	0	0	0	0	0	0	0	0	0
2010-05-12	6	4	0	0	0	0	1	0	2	0	0	0	0	0	1	0	0	0	0	0	4	2	1	1	0
																						0	0	0	0
2010-05-14	4	2	1	0	0	0	0	1	0	0	0	0	0	0	0	0	0	0	0	0	0	0	0	0	0
2010-05-15	1	1	0	0	0	0	0	0	0	1	0	0	0	0	0	0	0	0	0	0	1	0	1	0	0
2010-05-16	1	0	0	0	0	0	0	0	0	0	0	0	0	0	0	0	0	0	0	0	0	0	0	0	0
2010-05-17	6	5	0	0	0	0	1	0	2	0	0	0	0	1	0	0	0	0	0	1	5	2	2	0	1
2010-05-18	2	2	1	0	0	0	1	0	0	0	0	0	0	0	0	0	0	0	0	0	1	0	1	0	0
2010-05-19	6	4	0	0	0	0	0	0	2	1	0	0	0	0	1	0	0	0	0	0	4	2	1	1	0
2010-05-20	2	1	0	0	0	0	0	0	0	1	0	0	0	0	0	0	0	0	0	0	1	0	1	0	0
2010-05-21	2	2	0	0	0	0	0	1	0	1	0	0	0	0	0	0	0	0	0	0	1	0	1	0	0
2010-05-22	3	2	0	0	0	0	0	0	0	2	0	0	0	0	0	0	0	0	0	0	2	0	2	0	0
2010-05-23	2	2	0	0	0	0	1	0	1	0	0	0	0	0	0	0	0	0	0	0	2	1	1	0	0
2010-05-24	2	2	0	0	0	0	0	0	0	1	0	0	0	0	1	0	0	0	0	0	2	0	1	1	0
2010-05-25	3	1	0	0	0	1	0	0	0	0	0	0	0	0	0	0	0	0	0	0	1	1	0	0	0
																						0	0	0	0
																						0	0	0	0
2010-05-28	6	5	0	0	0	0	1	0	2	0	0	0	0	1	0	0	0	0	1	0	5	2	2	1	0
2010-05-29	3	3	0	0	0	0	0	0	1	1	0	0	0	1	0	0	0	0	0	0	3	1	2	0	0
2010-05-30	11	6	0	0	1	2	1	0	1	1	0	0	0	0	0	0	0	0	0	0	5	3	2	0	0
2010-05-31	6	5	0	0	0	0	0	2	3	0	0	0	0	0	0	0	0	0	0	0	3	3	0	0	0	0.452381	0.428571	0.0952381	0.0238095
2010-06-01	9	6	1	0	0	1	0	2	0	0	0	0	0	0	2	0	0	0	0	0	3	1	0	2	0
2010-06-02	8	4	0	0	0	1	0	0	1	1	0	0	0	1	0	0	0	0	0	0	4	2	2	0	0
2010-06-03	10	8	0	0	3	1	2	0	0	0	2	0	0	0	0	0	0	0	0	0	5	1	2	2	0
2010-06-04	12	9	0	0	0	0	0	1	4	1	0	0	0	1	1	0	0	1	0	0	8	4	3	1	0
2010-06-05	10	4	0	0	2	1	1	0	0	0	0	0	0	0	0	0	0	0	0	0	2	1	1	0	0
2010-06-06	10	7	3	0	0	0	0	0	4	0	0	0	0	0	0	0	0	0	0	0	4	4	0	0	0
2010-06-07	8	7	0	0	0	0	1	1	5	0	0	0	0	0	0	0	0	0	0	0	6	5	1	0	0
2010-06-08	14	12	0	0	0	0	0	0	7	1	0	0	0	2	1	0	0	0	0	1	12	7	3	1	1
2010-06-09	2	1	0	0	0	1	0	0	0	0	0	0	0	0	0	0	0	0	0	0	1	1	0	0	0
2010-06-10	1	0	0	0	0	0	0	0	0	0	0	0	0	0	0	0	0	0	0	0	0	0	0	0	0
2010-06-11	2	1	0	0	0	0	0	0	0	1	0	0	0	0	0	0	0	0	0	0	1	0	1	0	0
2010-06-12	22	13	0	0	0	0	0	0	5	5	1	0	0	1	1	0	0	0	0	0	13	5	6	2	0
2010-06-13	24	11	1	0	0	0	0	1	2	3	1	0	0	1	1	1	0	0	0	0	9	2	4	2	1
2010-06-14	24	15	0	0	0	1	2	0	4	5	1	0	0	0	2	0	0	0	0	0	15	5	7	3	0
2010-06-15	12	9	4	0	0	0	1	0	4	0	0	0	0	0	0	0	0	0	0	0	5	4	1	0	0
2010-06-16	22	14	0	0	1	1	0	2	8	1	0	0	0	1	0	0	0	0	0	0	11	9	2	0	0
2010-06-17	17	13	3	0	0	0	0	4	6	0	0	0	0	0	0	0	0	0	0	0	6	6	0	0	0
2010-06-18	13	6	0	0	0	1	0	0	5	0	0	0	0	0	0	0	0	0	0	0	6	6	0	0	0
2010-06-19	14	12	1	0	0	1	2	3	2	1	0	0	0	0	1	1	0	0	0	0	8	3	3	1	1
2010-06-20	3	1	0	0	0	0	0	0	0	1	0	0	0	0	0	0	0	0	0	0	1	0	1	0	0
2010-06-21	6	4	0	0	0	1	0	0	2	1	0	0	0	0	0	0	0	0	0	0	4	3	1	0	0
2010-06-22	11	7	0	0	0	0	0	0	4	1	0	0	0	0	2	0	0	0	0	0	7	4	1	2	0
2010-06-23	35	19	2	0	2	0	0	3	8	4	0	0	0	0	0	0	0	0	0	0	12	8	4	0	0
2010-06-24	26	19	0	0	0	0	0	5	6	1	1	0	0	2	1	0	0	0	1	2	14	6	3	3	2
2010-06-25	11	6	5	0	0	1	0	0	0	0	0	0	0	0	0	0	0	0	0	0	1	1	0	0	0
2010-06-26	5	4	0	0	0	0	4	0	0	0	0	0	0	0	0	0	0	0	0	0	4	0	4	0	0
2010-06-27	16	12	6	0	0	1	2	0	3	0	0	0	0	0	0	0	0	0	0	0	6	4	2	0	0
2010-06-28	20	11	0	0	0	0	0	0	8	0	0	0	0	1	1	1	0	0	0	0	11	8	1	1	1
2010-06-29	8	4	0	0	0	0	0	1	2	0	0	0	0	1	0	0	0	0	0	0	3	2	1	0	0
2010-06-30	3	0	0	0	0	0	0	0	0	0	0	0	0	0	0	0	0	0	0	0	0	0	0	0	0	0.56044	0.296703	0.10989	0.032967
2010-07-01	4	2	0	0	0	2	0	0	0	0	0	0	0	0	0	0	0	0	0	0	2	2	0	0	0
2010-07-02	15	12	1	0	2	4	0	2	3	0	0	0	0	0	0	0	0	0	0	0	7	7	0	0	0
2010-07-03	17	11	0	0	0	1	0	0	8	2	0	0	0	0	0	0	0	0	0	0	11	9	2	0	0
2010-07-04	15	7	0	0	0	5	1	1	0	0	0	0	0	0	0	0	0	0	0	0	6	5	1	0	0
2010-07-05	22	19	0	0	0	1	0	4	9	2	0	0	0	2	0	0	0	0	1	0	15	10	4	1	0
2010-07-06	12	4	0	0	0	1	3	0	0	0	0	0	0	0	0	0	0	0	0	0	4	1	3	0	0
2010-07-07	5	5	4	0	0	0	0	0	0	0	1	0	0	0	0	0	0	0	0	0	1	0	0	1	0
2010-07-08	4	3	0	0	0	0	0	2	1	0	0	0	0	0	0	0	0	0	0	0	1	1	0	0	0
																						0	0	0	0
																						0	0	0	0
2010-07-11	11	7	0	0	0	2	0	1	4	0	0	0	0	0	0	0	0	0	0	0	6	6	0	0	0
2010-07-12	13	9	3	0	0	0	1	2	3	0	0	0	0	0	0	0	0	0	0	0	4	3	1	0	0
2010-07-13	24	12	0	0	0	0	0	0	6	1	1	0	0	2	1	1	0	0	0	0	12	6	3	2	1
2010-07-14	12	9	2	0	4	1	2	0	0	0	0	0	0	0	0	0	0	0	0	0	3	1	2	0	0
2010-07-15	16	11	1	0	0	1	2	3	4	0	0	0	0	0	0	0	0	0	0	0	7	5	2	0	0
2010-07-16	21	19	0	0	0	0	1	4	8	2	0	0	0	2	0	1	0	0	1	0	15	8	5	1	1
2010-07-17	22	8	0	0	0	0	0	0	6	1	0	0	0	1	0	0	0	0	0	0	8	6	2	0	0
2010-07-18	15	12	3	0	0	0	1	0	5	3	0	0	0	0	0	0	0	0	0	0	9	5	4	0	0
2010-07-19	31	19	0	0	0	0	0	1	12	5	0	0	0	1	0	0	0	0	0	0	18	12	6	0	0
2010-07-20	7	7	1	0	0	0	0	0	6	0	0	0	0	0	0	0	0	0	0	0	6	6	0	0	0
2010-07-21	9	6	0	0	0	0	0	1	5	0	0	0	0	0	0	0	0	0	0	0	5	5	0	0	0
2010-07-22	112	82	2	0	0	0	3	4	8	1	0	0	0	1	1	0	0	0	0	0	14	8	5	1	0
2010-07-23	5	4	0	0	0	0	0	0	0	4	0	0	0	0	0	0	0	0	0	0	4	0	4	0	0
2010-07-24	39	19	2	0	0	0	1	5	7	0	0	0	0	1	1	0	0	0	1	1	12	7	2	2	1
2010-07-25	0	0	0	0	0	0	0	0	0	0	0	0	0	0	0	0	0	0	0	0	0	0	0	0	0
2010-07-26	64	51	4	0	4	2	1	2	3	4	0	0	0	0	0	0	0	0	0	0	10	5	5	0	0
2010-07-27	9	6	2	0	4	0	0	0	0	0	0	0	0	0	0	0	0	0	0	0	0	0	0	0	0
2010-07-28	68	41	5	0	1	4	3	5	2	0	0	0	0	0	0	0	0	0	0	0	9	6	3	0	0
2010-07-29	81	46	9	0	3	0	0	4	1	2	0	0	0	0	1	0	0	0	0	0	4	1	2	1	0
2010-07-30	67	39	3	0	0	1	0	1	8	5	0	0	0	1	1	0	0	0	0	0	16	9	6	1	0
2010-07-31	114	54	0	0	4	2	3	0	4	3	1	0	0	0	1	0	0	0	0	2	16	6	6	2	2	0.622222	0.302222	0.0533333	0.0222222
2010-08-01	78	43	5	0	3	0	0	0	9	3	0	0	0	0	0	0	0	0	0	0	12	9	3	0	0
2010-08-02	130	81	3	0	5	1	0	4	5	1	0	0	0	1	0	0	0	0	0	0	8	6	2	0	0
2010-08-03	72	62	8	0	6	0	0	3	0	0	0	0	0	2	1	0	0	0	0	0	3	0	2	1	0
2010-08-04	45	28	5	0	8	0	1	0	2	2	0	0	1	0	1	0	0	0	0	0	7	3	3	1	0
2010-08-05	110	68	7	0	5	4	0	4	0	0	0	0	0	0	0	0	0	0	0	0	4	4	0	0	0
2010-08-06	75	31	6	0	1	2	3	3	5	0	0	0	0	0	0	0	0	0	0	0	10	7	3	0	0
2010-08-07	9	8	1	0	5	1	0	1	0	0	0	0	0	0	0	0	0	0	0	0	1	1	0	0	0
2010-08-08	17	12	6	0	0	0	0	5	1	0	0	0	0	0	0	0	0	0	0	0	1	1	0	0	0
2010-08-09	27	14	8	0	0	0	1	2	1	1	0	0	0	1	0	0	0	0	0	0	4	1	3	0	0
2010-08-10	48	33	13	0	7	0	0	0	0	0	0	0	0	0	0	0	0	0	0	0	0	0	0	0	0
2010-08-11	17	8	5	0	2	0	1	0	0	0	0	0	0	0	0	0	0	0	0	0	1	0	1	0	0
2010-08-12	21	14	6	0	4	1	0	2	1	0	0	0	0	0	0	0	0	0	0	0	2	2	0	0	0
2010-08-13	8	7	1	0	1	0	1	0	2	1	0	0	0	0	1	0	0	0	0	0	5	2	2	1	0
2010-08-14	8	6	5	0	0	0	0	0	1	0	0	0	0	0	0	0	0	0	0	0	1	1	0	0	0
2010-08-15	3	1	1	0	0	0	0	0	0	0	0	0	0	0	0	0	0	0	0	0	0	0	0	0	0
2010-08-16	1	1	0	0	0	0	0	0	1	0	0	0	0	0	0	0	0	0	0	0	1	1	0	0	0
2010-08-17	6	1	1	0	0	0	0	0	0	0	0	0	0	0	0	0	0	0	0	0	0	0	0	0	0
2010-08-18	1	1	0	0	1	0	0	0	0	0	0	0	0	0	0	0	0	0	0	0	0	0	0	0	0
2010-08-19	0	0	0	0	0	0	0	0	0	0	0	0	0	0	0	0	0	0	0	0	0	0	0	0	0
2010-08-20	0	0	0	0	0	0	0	0	0	0	0	0	0	0	0	0	0	0	0	0	0	0	0	0	0
2010-08-21	0	0	0	0	0	0	0	0	0	0	0	0	0	0	0	0	0	0	0	0	0	0	0	0	0
2010-08-22	0	0	0	0	0	0	0	0	0	0	0	0	0	0	0	0	0	0	0	0	0	0	0	0	0
2010-08-23	3	3	1	0	1	1	0	0	0	0	0	0	0	0	0	0	0	0	0	0	1	1	0	0	0
2010-08-24	0	0	0	0	0	0	0	0	0	0	0	0	0	0	0	0	0	0	0	0	0	0	0	0	0
2010-08-25	1	1	1	0	0	0	0	0	0	0	0	0	0	0	0	0	0	0	0	0	0	0	0	0	0
2010-08-26	0	0	0	0	0	0	0	0	0	0	0	0	0	0	0	0	0	0	0	0	0	0	0	0	0
2010-08-27	3	3	2	0	0	0	0	1	0	0	0	0	0	0	0	0	0	0	0	0	0	0	0	0	0
																						0	0	0	0
																						0	0	0	0
2010-08-30	1	0	0	0	0	0	0	0	0	0	0	0	0	0	0	0	0	0	0	0	0	0	0	0	0
2010-08-31	1	1	1	0	0	0	0	0	0	0	0	0	0	0	0	0	0	0	0	0	0	0	0	0	0	0.639344	0.311475	0.0491803	0
2010-09-01	6	5	3	0	1	0	1	0	0	0	0	0	0	0	0	0	0	0	0	0	1	0	1	0	0
2010-09-02	3	3	3	0	0	0	0	0	0	0	0	0	0	0	0	0	0	0	0	0	0	0	0	0	0
2010-09-03	3	3	2	0	0	0	0	1	0	0	0	0	0	0	0	0	0	0	0	0	0	0	0	0	0
2010-09-04	9	7	2	0	3	1	0	1	0	0	0	0	0	0	0	0	0	0	0	0	1	1	0	0	0
2010-09-05	0	0	0	0	0	0	0	0	0	0	0	0	0	0	0	0	0	0	0	0	0	0	0	0	0
2010-09-06	6	4	2	0	1	1	0	0	0	0	0	0	0	0	0	0	0	0	0	0	1	1	0	0	0
2010-09-07	2	2	2	0	0	0	0	0	0	0	0	0	0	0	0	0	0	0	0	0	0	0	0	0	0
2010-09-08	8	4	1	0	0	1	0	2	0	0	0	0	0	0	0	0	0	0	0	0	1	1	0	0	0
2010-09-09	0	0	0	0	0	0	0	0	0	0	0	0	0	0	0	0	0	0	0	0	0	0	0	0	0
2010-09-10	6	5	0	0	1	0	0	1	2	0	0	0	0	1	0	0	0	0	0	0	3	2	1	0	0
2010-09-11	2	1	1	0	0	0	0	0	0	0	0	0	0	0	0	0	0	0	0	0	0	0	0	0	0
2010-09-12	0	0	0	0	0	0	0	0	0	0	0	0	0	0	0	0	0	0	0	0	0	0	0	0	0
2010-09-13	6	4	3	0	1	0	0	0	0	0	0	0	0	0	0	0	0	0	0	0	0	0	0	0	0
2010-09-14	9	6	2	0	0	0	0	2	1	1	0	0	0	0	0	0	0	0	0	0	2	1	1	0	0
2010-09-15	0	0	0	0	0	0	0	0	0	0	0	0	0	0	0	0	0	0	0	0	0	0	0	0	0
2010-09-16	5	4	4	0	0	0	0	0	0	0	0	0	0	0	0	0	0	0	0	0	0	0	0	0	0
2010-09-17	4	2	0	0	1	1	0	0	0	0	0	0	0	0	0	0	0	0	0	0	1	1	0	0	0
2010-09-18	0	0	0	0	0	0	0	0	0	0	0	0	0	0	0	0	0	0	0	0	0	0	0	0	0
2010-09-19	0	0	0	0	0	0	0	0	0	0	0	0	0	0	0	0	0	0	0	0	0	0	0	0	0
2010-09-20	8	7	5	0	2	0	0	0	0	0	0	0	0	0	0	0	0	0	0	0	0	0	0	0	0
2010-09-21	1	0	0	0	0	0	0	0	0	0	0	0	0	0	0	0	0	0	0	0	0	0	0	0	0
2010-09-22	1	1	1	0	0	0	0	0	0	0	0	0	0	0	0	0	0	0	0	0	0	0	0	0	0
																						0	0	0	0
																						0	0	0	0
																						0	0	0	0
2010-09-26	0	0	0	0	0	0	0	0	0	0	0	0	0	0	0	0	0	0	0	0	0	0	0	0	0
2010-09-27	0	0	0	0	0	0	0	0	0	0	0	0	0	0	0	0	0	0	0	0	0	0	0	0	0
2010-09-28	0	0	0	0	0	0	0	0	0	0	0	0	0	0	0	0	0	0	0	0	0	0	0	0	0
2010-09-29	0	0	0	0	0	0	0	0	0	0	0	0	0	0	0	0	0	0	0	0	0	0	0	0	0
2010-09-30	0	0	0	0	0	0	0	0	0	0	0	0	0	0	0	0	0	0	0	0	0	0	0	0	0	0.7	0.3	0	0
2014	Sum	♀	♀10	♀11	♀20	♀21	♀22	♀30	♀31	♀32	♀33	♀40	♀41	♀42	♀43	♀44	♀51	♀52	♀53	♀54	Daily total number of mating	Daily total number of mated once	Daily total number of mated twice	Daily total number of mated tiree times	Daily total number of mated four times	Proportion of mated once in each month	Proportion of mated twice in each month	Proportion of mated three times in each month	Proportion of mated four times in each month
2014-05-01	11	3	0	0	0	0	0	0	3	0	0	0	0	0	0	0	0	0	0	0	3	3	0	0	0
2014-05-02	2	2	0	0	0	0	0	1	1	0	0	0	0	0	0	0	0	0	0	0	1	1	0	0	0
2014-05-03	0	0	0	0	0	0	0	0	0	0	0	0	0	0	0	0	0	0	0	0	0	0	0	0	0
2014-05-04	3	2	0	0	1	0	0	0	0	1	0	0	0	0	0	0	0	0	0	0	1	0	1	0	0
2014-05-06	4	3	1	0	0	0	0	0	1	0	1	0	0	0	0	0	0	0	0	0	2	1	0	1	0
2014-05-07	0	0	0	0	0	0	0	0	0	0	0	0	0	0	0	0	0	0	0	0	0	0	0	0	0
2014-05-08	1	0	0	0	0	0	0	0	0	0	0	0	0	0	0	0	0	0	0	0	0	0	0	0	0
2014-05-09	0	0	0	0	0	0	0	0	0	0	0	0	0	0	0	0	0	0	0	0	0	0	0	0	0
2014-05-10	1	1	0	0	0	0	0	0	0	0	0	0	0	0	1	0	0	0	0	0	1	0	0	1	0
2014-05-12	0	0	0	0	0	0	0	0	0	0	0	0	0	0	0	0	0	0	0	0	0	0	0	0	0
2014-05-13	0	0	0	0	0	0	0	0	0	0	0	0	0	0	0	0	0	0	0	0	0	0	0	0	0
2014-05-14	0	0	0	0	0	0	0	0	0	0	0	0	0	0	0	0	0	0	0	0	0	0	0	0	0
2014-05-15	2	1	0	0	0	0	0	0	1	0	0	0	0	0	0	0	0	0	0	0	1	1	0	0	0
2014-05-16	2	1	0	0	0	0	0	0	0	1	0	0	0	0	0	0	0	0	0	0	1	0	1	0	0
2014-05-17	3	1	1	0	0	0	0	0	0	0	0	0	0	0	0	0	0	0	0	0	0	0	0	0	0
2014-05-18	12	11	4	0	0	0	0	2	4	0	1	0	0	0	0	0	0	0	0	0	5	4	0	1	0
2014-05-19	1	1	0	0	0	0	0	0	1	0	0	0	0	0	0	0	0	0	0	0	1	1	0	0	0
2014-05-20	14	12	0	0	3	0	0	3	1	4	0	0	0	1	0	0	0	0	0	0	6	1	5	0	0
2014-05-21	20	15	3	0	2	1	0	0	4	2	1	0	0	1	1	0	0	0	0	0	10	5	3	2	0
2014-05-22	18	14	2	0	1	2	0	4	3	1	0	0	0	1	0	0	0	0	0	0	7	5	2	0	0
2014-05-23	12	7	0	0	0	0	0	0	4	2	0	0	0	0	1	0	0	0	0	0	7	4	2	1	0
2014-05-24	16	12	2	0	0	0	0	4	5	1	0	0	0	0	0	0	0	0	0	0	6	5	1	0	0
2014-05-25	0	0	0	0	0	0	0	0	0	0	0	0	0	0	0	0	0	0	0	0	0	0	0	0	0
2014-05-26	1	1	0	0	0	0	0	0	0	1	0	0	0	0	0	0	0	0	0	0	1	0	1	0	0
2014-05-27	7	6	3	0	0	0	0	1	1	1	0	0	0	0	0	0	0	0	0	0	2	1	1	0	0
2014-05-28	2	2	2	0	0	0	0	0	0	0	0	0	0	0	0	0	0	0	0	0	0	0	0	0	0
2014-05-29	7	5	0	0	1	0	0	1	3	0	0	0	0	0	0	0	0	0	0	0	3	3	0	0	0
2014-05-30	6	3	0	0	0	1	0	1	0	1	0	0	0	0	0	0	0	0	0	0	2	1	1	0	0
2014-05-31	26	17	3	0	2	0	0	4	6	1	0	0	0	1	0	0	0	0	0	0	8	6	2	0	0	0.617647	0.294118	0.0882353	0
2014-06-01	0	0	0	0	0	0	0	0	0	0	0	0	0	0	0	0	0	0	0	0	0	0	0	0	0
2014-06-02	13	8	0	0	0	0	0	2	4	1	0	0	1	0	0	0	0	0	0	0	6	5	1	0	0
2014-06-03	8	8	0	0	1	0	0	2	5	0	0	0	0	0	0	0	0	0	0	0	5	5	0	0	0
2014-06-04	6	4	4	0	0	0	0	0	0	0	0	0	0	0	0	0	0	0	0	0	0	0	0	0	0
2014-06-05	1	1	0	0	0	0	0	0	1	0	0	0	0	0	0	0	0	0	0	0	1	1	0	0	0
2014-06-06	5	5	1	0	0	0	0	3	1	0	0	0	0	0	0	0	0	0	0	0	1	1	0	0	0
2014-06-07	0	0	0	0	0	0	0	0	0	0	0	0	0	0	0	0	0	0	0	0	0	0	0	0	0
2014-06-08	5	4	2	0	1	0	0	0	0	1	0	0	0	0	0	0	0	0	0	0	1	0	1	0	0
2014-06-09	4	3	0	0	0	0	0	1	2	0	0	0	0	0	0	0	0	0	0	0	2	2	0	0	0
2014-06-10	4	2	0	0	0	0	0	0	1	1	0	0	0	0	0	0	0	0	0	0	2	1	1	0	0
2014-06-11	0	0	0	0	0	0	0	0	0	0	0	0	0	0	0	0	0	0	0	0	0	0	0	0	0
2014-06-12	0	0	0	0	0	0	0	0	0	0	0	0	0	0	0	0	0	0	0	0	0	0	0	0	0
2014-06-13	0	0	0	0	0	0	0	0	0	0	0	0	0	0	0	0	0	0	0	0	0	0	0	0	0
2014-06-14	0	0	0	0	0	0	0	0	0	0	0	0	0	0	0	0	0	0	0	0	0	0	0	0	0
2014-06-15	10	7	1	0	1	1	0	2	1	1	0	0	0	0	0	0	0	0	0	0	3	2	1	0	0
2014-06-16	20	19	4	0	3	0	0	5	5	0	0	0	0	1	1	0	0	0	0	0	7	5	1	1	0
2014-06-17	2	2	0	0	0	0	0	1	1	0	0	0	0	0	0	0	0	0	0	0	1	1	0	0	0
2014-06-18	7	6	0	0	0	0	0	2	4	0	0	0	0	0	0	0	0	0	0	0	4	4	0	0	0
2014-06-19	15	10	0	0	0	1	0	7	1	0	0	0	1	0	0	0	0	0	0	0	3	3	0	0	0
2014-06-20	8	6	2	0	0	0	0	2	1	1	0	0	0	0	0	0	0	0	0	0	2	1	1	0	0
2014-06-21	12	12	3	0	2	0	0	4	1	2	0	0	0	0	0	0	0	0	0	0	3	1	2	0	0
2014-06-22	5	3	0	0	0	0	0	1	1	0	0	0	1	0	0	0	0	0	0	0	2	2	0	0	0
2014-06-23	6	5	2	0	0	0	0	2	0	1	0	0	0	0	0	0	0	0	0	0	1	0	1	0	0
2014-06-24	8	6	1	0	2	0	0	3	0	0	0	0	0	0	0	0	0	0	0	0	0	0	0	0	0
2014-06-25	4	3	0	0	0	0	0	2	1	0	0	0	0	0	0	0	0	0	0	0	1	1	0	0	0
2014-06-26	3	3	0	0	0	0	0	0	1	0	0	0	1	1	0	0	0	0	0	0	3	2	1	0	0
2014-06-27	4	2	1	0	1	0	0	0	0	0	0	0	0	0	0	0	0	0	0	0	0	0	0	0	0
2014-06-28	10	6	2	0	0	0	0	1	2	1	0	0	0	0	0	0	0	0	0	0	3	2	1	0	0
2014-06-29	15	10	3	0	3	0	0	0	4	0	0	0	0	0	0	0	0	0	0	0	4	4	0	0	0
																										0.781818	0.2	0.0181818	0
2014-07-01	18	14	2	0	4	0	0	1	4	1	0	0	1	1	0	0	0	0	0	0	7	5	2	0	0
2014-07-02	4	2	0	0	0	0	0	1	1	0	0	0	0	0	0	0	0	0	0	0	1	1	0	0	0
2014-07-03	2	1	1	0	0	0	0	0	0	0	0	0	0	0	0	0	0	0	0	0	0	0	0	0	0
2014-07-04	9	3	2	0	1	0	0	0	0	0	0	0	0	0	0	0	0	0	0	0	0	0	0	0	0
2014-07-05	0	0	0	0	0	0	0	0	0	0	0	0	0	0	0	0	0	0	0	0	0	0	0	0	0
2014-07-06	4	0	0	0	0	0	0	0	0	0	0	0	0	0	0	0	0	0	0	0	0	0	0	0	0
2014-07-07	0	0	0	0	0	0	0	0	0	0	0	0	0	0	0	0	0	0	0	0	0	0	0	0	0
2014-07-08	2	2	0	0	0	0	0	1	1	0	0	0	0	0	0	0	0	0	0	0	1	1	0	0	0
2014-07-09	1	0	0	0	0	0	0	0	0	0	0	0	0	0	0	0	0	0	0	0	0	0	0	0	0
2014-07-10	0	0	0	0	0	0	0	0	0	0	0	0	0	0	0	0	0	0	0	0	0	0	0	0	0
2014-07-11	1	0	0	0	0	0	0	0	0	0	0	0	0	0	0	0	0	0	0	0	0	0	0	0	0
2014-07-12	1	0	0	0	0	0	0	0	0	0	0	0	0	0	0	0	0	0	0	0	0	0	0	0	0
2014-07-13	0	0	0	0	0	0	0	0	0	0	0	0	0	0	0	0	0	0	0	0	0	0	0	0	0
2014-07-14	2	1	0	0	0	0	0	1	0	0	0	0	0	0	0	0	0	0	0	0	0	0	0	0	0
2014-07-15	4	1	1	0	0	0	0	0	0	0	0	0	0	0	0	0	0	0	0	0	0	0	0	0	0
2014-07-16	13	4	0	0	0	0	0	3	0	1	0	0	0	0	0	0	0	0	0	0	1	0	1	0	0
2014-07-17	8	5	2	0	3	0	0	0	0	0	0	0	0	0	0	0	0	0	0	0	0	0	0	0	0
2014-07-18	7	1	0	0	0	0	0	0	1	0	0	0	0	0	0	0	0	0	0	0	1	1	0	0	0
2014-07-19	10	5	1	0	0	0	0	3	0	1	0	0	0	0	0	0	0	0	0	0	1	0	1	0	0
2014-07-20	6	2	0	0	0	0	0	1	0	0	0	0	0	1	0	0	0	0	0	0	1	0	1	0	0
2014-07-21	0	0	0	0	0	0	0	0	0	0	0	0	0	0	0	0	0	0	0	0	0	0	0	0	0
2014-07-22	8	2	0	0	0	0	0	0	1	0	1	0	0	0	0	0	0	0	0	0	2	1	0	1	0
2014-07-23	11	5	1	0	0	1	0	3	0	0	0	0	0	0	0	0	0	0	0	0	1	1	0	0	0
2014-07-24	0	0	0	0	0	0	0	0	0	0	0	0	0	0	0	0	0	0	0	0	0	0	0	0	0
2014-07-25	0	0	0	0	0	0	0	0	0	0	0	0	0	0	0	0	0	0	0	0	0	0	0	0	0
2014-07-26	3	1	0	0	0	0	0	0	1	0	0	0	0	0	0	0	0	0	0	0	1	1	0	0	0
2014-07-27	6	3	0	0	0	0	0	1	2	0	0	0	0	0	0	0	0	0	0	0	2	2	0	0	0
2014-07-28	0	0	0	0	0	0	0	0	0	0	0	0	0	0	0	0	0	0	0	0	0	0	0	0	0
2014-07-29	2	0	0	0	0	0	0	0	0	0	0	0	0	0	0	0	0	0	0	0	0	0	0	0	0
2014-07-30	2	0	0	0	0	0	0	0	0	0	0	0	0	0	0	0	0	0	0	0	0	0	0	0	0
2014-07-31	3	2	1	0	0	0	0	1	0	0	0	0	0	0	0	0	0	0	0	0	0	0	0	0	0	0.684211	0.263158	0.0526316	0
2014-08-01	2	1	0	0	1	0	0	0	0	0	0	0	0	0	0	0	0	0	0	0	0	0	0	0	0
2014-08-02	0	0	0	0	0	0	0	0	0	0	0	0	0	0	0	0	0	0	0	0	0	0	0	0	0
2014-08-03	4	2	1	0	1	0	0	0	0	0	0	0	0	0	0	0	0	0	0	0	0	0	0	0	0
2014-08-04	0	0	0	0	0	0	0	0	0	0	0	0	0	0	0	0	0	0	0	0	0	0	0	0	0
2014-08-05	0	0	0	0	0	0	0	0	0	0	0	0	0	0	0	0	0	0	0	0	0	0	0	0	0
2014-08-06	2	2	0	0	0	0	0	1	0	0	0	0	1	0	0	0	0	0	0	0	1	1	0	0	0
2014-08-07	0	0	0	0	0	0	0	0	0	0	0	0	0	0	0	0	0	0	0	0	0	0	0	0	0
2014-08-08	3	2	2	0	0	0	0	0	0	0	0	0	0	0	0	0	0	0	0	0	0	0	0	0	0
2014-08-09	0	0	0	0	0	0	0	0	0	0	0	0	0	0	0	0	0	0	0	0	0	0	0	0	0
2014-08-10	2	1	1	0	0	0	0	0	0	0	0	0	0	0	0	0	0	0	0	0	0	0	0	0	0
2014-08-12	0	0	0	0	0	0	0	0	0	0	0	0	0	0	0	0	0	0	0	0	0	0	0	0	0
2014-08-13	6	5	2	0	2	0	0	1	0	0	0	0	0	0	0	0	0	0	0	0	0	0	0	0	0
2014-08-14	0	0	0	0	0	0	0	0	0	0	0	0	0	0	0	0	0	0	0	0	0	0	0	0	0
2014-08-15	12	8	3	0	4	0	0	1	0	0	0	0	0	0	0	0	0	0	0	0	0	0	0	0	0
2014-08-16	2	2	1	0	1	0	0	0	0	0	0	0	0	0	0	0	0	0	0	0	0	0	0	0	0
2014-08-17	0	0	0	0	0	0	0	0	0	0	0	0	0	0	0	0	0	0	0	0	0	0	0	0	0
2014-08-18	4	3	2	0	1	0	0	0	0	0	0	0	0	0	0	0	0	0	0	0	0	0	0	0	0
2014-08-19	8	6	1	0	0	0	0	4	0	1	0	0	0	0	0	0	0	0	0	0	1	0	1	0	0
2014-08-20	7	6	3	0	2	0	0	1	0	0	0	0	0	0	0	0	0	0	0	0	0	0	0	0	0
2014-08-21	4	4	2	0	2	0	0	0	0	0	0	0	0	0	0	0	0	0	0	0	0	0	0	0	0
2014-08-22	3	3	1	0	1	0	0	0	1	0	0	0	0	0	0	0	0	0	0	0	1	1	0	0	0
2014-08-23	6	4	4	0	0	0	0	0	0	0	0	0	0	0	0	0	0	0	0	0	0	0	0	0	0
2014-08-24	8	4	2	0	1	0	0	0	1	0	0	0	0	0	0	0	0	0	0	0	1	1	0	0	0
2014-08-25	6	3	1	0	2	0	0	0	0	0	0	0	0	0	0	0	0	0	0	0	0	0	0	0	0
2014-08-26	0	0	0	0	0	0	0	0	0	0	0	0	0	0	0	0	0	0	0	0	0	0	0	0	0
2014-08-27	12	6	4	0	1	0	0	0	0	1	0	0	0	0	0	0	0	0	0	0	1	0	1	0	0
2014-08-28	5	5	4	0	1	0	0	0	0	0	0	0	0	0	0	0	0	0	0	0	0	0	0	0	0
2014-08-29	9	7	4	0	0	1	0	1	0	1	0	0	0	0	0	0	0	0	0	0	2	1	1	0	0
2014-08-30	3	3	3	0	0	0	0	0	0	0	0	0	0	0	0	0	0	0	0	0	0	0	0	0	0
																										0.571429	0.428571	0	0
2014-09-02	0	0	0	0	0	0	0	0	0	0	0	0	0	0	0	0	0	0	0	0	0	0	0	0	0
2014-09-03	18	12	5	0	4	0	0	1	1	0	0	0	0	1	0	0	0	0	0	0	2	1	1	0	0
2014-09-04	4	3	2	0	1	0	0	0	0	0	0	0	0	0	0	0	0	0	0	0	0	0	0	0	0
2014-09-05	7	6	4	0	1	0	0	1	0	0	0	0	0	0	0	0	0	0	0	0	0	0	0	0	0
2014-09-06	0	0	0	0	0	0	0	0	0	0	0	0	0	0	0	0	0	0	0	0	0	0	0	0	0
2014-09-07	10	7	3	0	2	0	0	1	1	0	0	0	0	0	0	0	0	0	0	0	1	1	0	0	0
2014-09-08	0	0	0	0	0	0	0	0	0	0	0	0	0	0	0	0	0	0	0	0	0	0	0	0	0
2014-09-09	5	2	0	0	2	0	0	0	0	0	0	0	0	0	0	0	0	0	0	0	0	0	0	0	0
2014-09-10	18	12	4	0	7	0	0	0	1	0	0	0	0	0	0	0	0	0	0	0	1	1	0	0	0
2014-09-11	3	1	1	0	0	0	0	0	0	0	0	0	0	0	0	0	0	0	0	0	0	0	0	0	0
2014-09-12	0	0	0	0	0	0	0	0	0	0	0	0	0	0	0	0	0	0	0	0	0	0	0	0	0
2014-09-13	0	0	0	0	0	0	0	0	0	0	0	0	0	0	0	0	0	0	0	0	0	0	0	0	0
2014-09-14	4	2	1	0	1	0	0	0	0	0	0	0	0	0	0	0	0	0	0	0	0	0	0	0	0
2014-09-15	2	2	2	0	0	0	0	0	0	0	0	0	0	0	0	0	0	0	0	0	0	0	0	0	0
2014-09-16	6	5	1	0	3	0	0	0	1	0	0	0	0	0	0	0	0	0	0	0	1	1	0	0	0
2014-09-17	8	4	4	0	0	0	0	0	0	0	0	0	0	0	0	0	0	0	0	0	0	0	0	0	0
2014-09-18	0	0	0	0	0	0	0	0	0	0	0	0	0	0	0	0	0	0	0	0	0	0	0	0	0
2014-09-19	5	5	3	0	1	0	0	0	0	0	0	0	0	1	0	0	0	0	0	0	1	0	1	0	0
2014-09-20	1	1	1	0	0	0	0	0	0	0	0	0	0	0	0	0	0	0	0	0	0	0	0	0	0
2014-09-21	5	3	2	0	1	0	0	0	0	0	0	0	0	0	0	0	0	0	0	0	0	0	0	0	0
2014-09-22	3	0	0	0	0	0	0	0	0	0	0	0	0	0	0	0	0	0	0	0	0	0	0	0	0
2014-09-23	0	0	0	0	0	0	0	0	0	0	0	0	0	0	0	0	0	0	0	0	0	0	0	0	0
2014-09-24	0	0	0	0	0	0	0	0	0	0	0	0	0	0	0	0	0	0	0	0	0	0	0	0	0
2014-09-27	3	3	1	0	1	0	0	0	1	0	0	0	0	0	0	0	0	0	0	0	1	1	0	0	0
2014-09-28	0	0	0	0	0	0	0	0	0	0	0	0	0	0	0	0	0	0	0	0	0	0	0	0	0
2014-09-29	6	2	2	0	0	0	0	0	0	0	0	0	0	0	0	0	0	0	0	0	0	0	0	0	0
2014-09-30	0	0	0	0	0	0	0	0	0	0	0	0	0	0	0	0	0	0	0	0	0	0	0	0	0	0.714286	0.285714	0	0

## Sheet:  ovarian development level
2010	Sum	♀	♀10	♀11	♀20	♀21	♀22	♀30	♀31	♀32	♀33	♀40	♀41	♀42	♀43	♀44	♀51	♀52	♀53	♀54	Daily total number of ovarian development level	Daily total number of level 1	Daily total number of level 2	Daily total number of level 3	Daily total number of level 4	Daily total number of level 5	Proportion of level 1 in each month	Proportion of level 2 in each month	Proportion of level 3 in each month	Proportion of level 4 in each month	Proportion of level 5 in each month	Proportion of level 3-5 (sexually mature females) in each month	♀: female	♂: male	♀ab (a: the ovarian development levels; b: the mating frequency)
2010-05-01
2010-05-02	0	0	0	0	0	0	0	0	0	0	0	0	0	0	0	0	0	0	0	0	0	0	0	0	0	0								These four tables corresponding to Fig.6A
2010-05-03	0	0	0	0	0	0	0	0	0	0	0	0	0	0	0	0	0	0	0	0	0	0	0	0	0	0								2010
2010-05-04	0	0	0	0	0	0	0	0	0	0	0	0	0	0	0	0	0	0	0	0	0	0	0	0	0	0									Proportion of ovarian development levels
2010-05-05	0	0	0	0	0	0	0	0	0	0	0	0	0	0	0	0	0	0	0	0	0	0	0	0	0	0									level 1	level 2	level 3	level 4	level 5
2010-05-06	0	0	0	0	0	0	0	0	0	0	0	0	0	0	0	0	0	0	0	0	0	0	0	0	0	0								May	0.111842	0.203947	0.526316	0.151316	0.00657895
2010-05-07	0	0	0	0	0	0	0	0	0	0	0	0	0	0	0	0	0	0	0	0	0	0	0	0	0	0								Jun.	0.141732	0.110236	0.606299	0.131234	0.0104987
2010-05-08	2	2	0	0	0	0	0	0	0	1	0	0	0	1	0	0	0	0	0	0	2	0	0	1	1	0								Jul.	0.139881	0.133929	0.630952	0.0833333	0.0119048
2010-05-09	0	0	0	0	0	0	0	0	0	0	0	0	0	0	0	0	0	0	0	0	0	0	0	0	0	0								Aug.	0.220044	0.215686	0.429194	0.111111	0.0239651
2010-05-10	0	0	0	0	0	0	0	0	0	0	0	0	0	0	0	0	0	0	0	0	0	0	0	0	0	0								Sep.	0.538835	0.300971	0.15534	0.00485437	0
2010-05-11	0	0	0	0	0	0	0	0	0	0	0	0	0	0	0	0	0	0	0	0	0	0	0	0	0	0
2010-05-12	0	0	0	0	0	0	0	0	0	0	0	0	0	0	0	0	0	0	0	0	0	0	0	0	0	0
2010-05-13	5	4	0	0	0	1	0	0	1	1	0	0	0	0	1	0	0	0	0	0	4	0	1	2	1	0								2011
2010-05-14	4	4	0	0	0	0	0	0	1	2	0	0	0	1	0	0	0	0	0	0	4	0	0	3	1	0									Proportion of ovarian development levels
2010-05-15	23	18	2	0	0	4	0	0	3	4	1	0	0	2	1	1	0	0	0	0	18	2	4	8	4	0									level 1	level 2	level 3	level 4	level 5
1900-01-07	0	0	0	0	0	0	0	0	0	0	0	0	0	0	0	0	0	0	0	0	0	0	0	0	0	0								May	0.117647	0.139037	0.572193	0.13369	0.0374332
2010-05-17	0	0	0	0	0	0	0	0	0	0	0	0	0	0	0	0	0	0	0	0	0	0	0	0	0	0								Jun.	0.221843	0.25256	0.430034	0.0819113	0.0136519
2010-05-18	0	0	0	0	0	0	0	0	0	0	0	0	0	0	0	0	0	0	0	0	0	0	0	0	0	0								Jul.	0.148825	0.263708	0.467363	0.0992167	0.0208877
2010-05-19	0	0	0	0	0	0	0	0	0	0	0	0	0	0	0	0	0	0	0	0	0	0	0	0	0	0								Aug.	0.376623	0.281385	0.307359	0.030303	0.004329
2010-05-20	27	23	3	0	1	2	0	0	1	4	5	0	1	2	1	0	0	0	0	0	20	3	3	10	4	0								Sep.	0.688312	0.220779	0.0909091	0	0
2010-05-21	65	46	2	0	0	3	4	0	5	2	0	0	0	2	2	0	0	0	0	0	20	2	7	7	4	0
2010-05-22	25	21	0	0	0	5	1	0	4	5	1	0	0	3	0	0	0	0	0	1	20	0	6	10	3	1
2010-05-23	9	8	1	0	0	1	0	0	0	4	1	0	0	1	0	0	0	0	0	0	8	1	1	5	1	0								2012
2010-05-24	0	0	0	0	0	0	0	0	0	0	0	0	0	0	0	0	0	0	0	0	0	0	0	0	0	0									Proportion of ovarian development levels
2010-05-25	6	4	0	0	0	0	0	0	0	2	2	0	0	0	0	0	0	0	0	0	4	0	0	4	0	0									level 1	level 2	level 3	level 4	level 5
2010-05-26	6	3	0	0	0	0	0	0	1	1	1	0	0	0	0	0	0	0	0	0	3	0	0	3	0	0								May	0.0843882	0.172996	0.56962	0.147679	0.0253165
2010-05-27	39	18	4	0	2	0	0	0	4	5	1	0	0	0	1	1	0	0	0	0	18	4	2	10	2	0								Jun.	0.196078	0.163399	0.575163	0.0588235	0.00653595
2010-05-28	0	0	0	0	0	0	0	0	0	0	0	0	0	0	0	0	0	0	0	0	0	0	0	0	0	0								Jul.	0.0882353	0.147059	0.705882	0.0457516	0.0130719
2010-05-29	0	0	0	0	0	0	0	0	0	0	0	0	0	0	0	0	0	0	0	0	0	0	0	0	0	0								Aug.	0.476744	0.401163	0.116279	0.00581395	0
2010-05-30	16	11	0	0	0	1	2	0	0	6	2	0	0	0	0	0	0	0	0	0	11	0	3	8	0	0								Sep.	0.769231	0.153846	0.0769231	0	0
2010-05-31	27	22	5	0	4	0	0	0	4	2	3	0	0	0	1	1	0	0	0	0	20	5	4	9	2	0	0.111842	0.203947	0.526316	0.151316	0.00657895	0.684211
																																		2013
2010-06-01	38	27	1	1	2	1	0	0	3	2	4	0	0	3	0	2	0	0	0	1	20	2	3	9	5	1									Proportion of ovarian development levels
2010-06-02	7	4	2	0	0	0	0	0	0	2	0	0	0	0	0	0	0	0	0	0	4	2	0	2	0	0									level 1	level 2	level 3	level 4	level 5
2010-06-03	16	12	0	0	0	0	0	0	4	6	1	0	0	0	1	0	0	0	0	0	12	0	0	11	1	0								May	0.0588235	0.254902	0.529412	0.117647	0.0392157
2010-06-04	62	43	4	0	0	0	6	0	0	4	5	0	0	0	0	1	0	0	0	0	20	4	6	9	1	0								Jun.	0.108787	0.146444	0.610879	0.112971	0.0209205
2010-06-05	56	41	0	0	0	0	0	0	4	7	5	0	1	3	0	0	0	0	0	0	20	0	0	16	4	0								Jul.	0.126888	0.214502	0.583082	0.0574018	0.0181269
2010-06-06	113	72	0	0	0	0	0	0	0	12	4	0	0	1	1	1	0	0	1	0	20	0	0	16	3	1								Aug.	0.38914	0.298643	0.276018	0.0361991	0
2010-06-07	69	52	6	0	0	3	1	0	4	6	0	0	0	0	0	0	0	0	0	0	20	6	4	10	0	0								Sep.	0.534483	0.258621	0.189655	0.0172414	0
2010-06-08	53	39	7	2	4	1	2	1	2	0	1	0	0	0	0	0	0	0	0	0	20	9	7	4	0	0
2010-06-09	97	72	0	0	0	0	0	0	12	7	0	0	0	0	1	0	0	0	0	0	20	0	0	19	1	0
2010-06-10	0	0	0	0	0	0	0	0	0	0	0	0	0	0	0	0	0	0	0	0	0	0	0	0	0	0								2014
2010-06-11	15	9	3	0	0	0	0	0	1	4	1	0	0	0	0	0	0	0	0	0	9	3	0	6	0	0									Proportion of ovarian development levels
2010-06-12	55	38	0	0	0	0	0	0	6	7	4	0	0	2	1	0	0	0	0	0	20	0	0	17	3	0									level 1	level 2	level 3	level 4	level 5
2010-06-13	14	12	1	0	0	1	0	0	4	5	0	0	0	0	1	0	0	0	0	0	12	1	1	9	1	0								May	0.175	0.116667	0.65	0.0583333	0
2010-06-14	73	63	0	0	0	0	0	3	6	5	1	0	0	3	1	1	0	0	0	0	20	0	0	15	5	0								Jun.	0.192593	0.118519	0.637037	0.0518519	0
2010-06-15	62	46	2	0	0	1	0	0	7	8	0	0	0	1	1	0	0	0	0	0	20	2	1	15	2	0								Jul.	0.203704	0.166667	0.574074	0.0555556	0
2010-06-16	32	19	3	0	0	2	0	0	1	4	6	0	1	1	0	1	0	0	0	0	19	3	2	11	3	0								Aug.	0.532468	0.272727	0.181818	0.012987	0
2010-06-17	36	24	1	1	2	1	1	0	4	2	3	0	2	1	0	2	0	0	0	0	20	2	4	9	5	0								Sep.	0.514286	0.342857	0.114286	0.0285714	0
2010-06-18	28	19	6	0	0	4	1	2	3	2	1	0	0	0	0	0	0	0	0	0	19	6	5	8	0	0
2010-06-19	12	6	0	0	0	0	0	0	4	0	0	0	0	2	0	0	0	0	0	0	6	0	0	4	2	0
2010-06-20	9	4	0	0	0	1	1	0	0	2	0	0	0	0	0	0	0	0	0	0	4	0	2	2	0	0
2010-06-21	42	27	4	0	0	3	0	0	5	4	2	0	0	2	0	0	0	0	0	0	20	4	3	11	2	0
2010-06-22	4	2	0	0	0	0	0	0	0	1	1	0	0	0	0	0	0	0	0	0	2	0	0	2	0	0
2010-06-23	4	4	0	0	0	0	0	0	2	1	0	0	0	1	0	0	0	0	0	0	4	0	0	3	1	0								This table corresponding to Fig.6B										Linear regression analysis
2010-06-24	6	5	0	0	0	0	0	0	0	3	1	0	0	0	1	0	0	0	0	0	5	0	0	4	1	0									Proportion of level 3-5 (sexually mature females) in each month					Average proportion of sexually mature females(2010-2014)	SD	SE(between years in that month)			Average proportion of sexually mature females(2010-2014)		ANOVAa
2010-06-25	2	2	0	0	0	0	0	1	1	0	0	0	0	0	0	0	0	0	0	0	2	0	0	2	0	0									2010	2011	2012	2013	2014								Model		Sum of Squares
2010-06-26	3	2	2	0	0	0	0	0	0	0	0	0	0	0	0	0	0	0	0	0	2	2	0	0	0	0								May	0.684211	0.743316	0.742616	0.686275	0.708333	0.71295	0.028987	0.0144935		May	0.71295		1	Regression	0.230159
2010-06-27	27	19	4	0	0	2	1	0	4	3	1	0	1	2	0	1	0	0	0	0	19	4	3	8	4	0								Jun.	0.748031	0.525597	0.640523	0.74477	0.688889	0.669562	0.0918645	0.0459322		Jun.	0.669562			Residual	0.0439615
2010-06-28	13	12	0	0	0	0	0	0	1	2	3	0	0	0	4	0	0	0	1	1	12	0	0	6	4	2								Jul.	0.72619	0.587467	0.764706	0.65861	0.62963	0.673321	0.0718376	0.0359188		Jul.	0.673321			Total	0.274121
2010-06-29	8	6	0	0	0	0	1	0	2	1	0	0	1	1	0	0	0	0	0	0	6	0	1	3	2	0								Aug.	0.56427	0.341991	0.122093	0.312217	0.194805	0.307075	0.168981	0.0844903		Aug.	0.307075		a. Dependent Variable: mature
2010-06-30	7	4	4	0	0	0	0	0	0	0	0	0	0	0	0	0	0	0	0	0	4	4	0	0	0	0	0.141732	0.110236	0.606299	0.131234	0.0104987	0.748031		Sep.	0.160194	0.0909091	0.0769231	0.206897	0.142857	0.135556	0.0528701	0.026435		Sep.	0.135556		b. Predictors: (Constant), month
2010-07-01	15	8	1	0	0	2	0	0	0	3	2	0	0	0	0	0	0	0	0	0	8	1	2	5	0	0
2010-07-02	23	15	3	0	0	1	1	0	1	4	1	0	1	1	1	1	0	0	0	0	15	3	2	6	4	0
2010-07-03	8	6	2	0	0	0	0	0	0	2	1	0	0	1	0	0	0	0	0	0	6	2	0	3	1	0								t-test (for the proportion of sexually mature and immature females during 2010-2014)
2010-07-04	8	5	0	0	0	0	0	0	0	3	0	0	0	1	1	0	0	0	0	0	5	0	0	3	2	0									May		Jun.		Jul.		Aug.		Sep.
2010-07-05	5	4	1	0	0	0	0	0	1	2	0	0	0	0	0	0	0	0	0	0	4	1	0	3	0	0									mature	immature	mature	immature	mature	immature	mature	immature	mature	immature
2010-07-06	6	6	0	0	0	1	0	0	4	0	0	0	0	0	0	1	0	0	0	0	6	0	1	4	1	0								2010	0.684211	0.315789	0.748031	0.251969	0.72619	0.27381	0.56427	0.43573	0.160194	0.839806
2010-07-07	5	3	0	0	0	1	0	0	1	1	0	0	0	0	0	0	0	0	0	0	3	0	1	2	0	0								2011	0.743316	0.256684	0.525597	0.474403	0.587467	0.412533	0.341991	0.658009	0.0909091	0.909091
2010-07-08	8	5	0	0	0	0	1	0	3	0	1	0	0	0	0	0	0	0	0	0	5	0	1	4	0	0								2012	0.742616	0.257384	0.640523	0.359477	0.764706	0.235294	0.122093	0.877907	0.0769231	0.923077
2010-07-09	17	12	0	0	0	0	0	0	4	5	1	0	0	1	1	0	0	0	0	0	12	0	0	10	2	0								2013	0.686275	0.313725	0.74477	0.25523	0.65861	0.34139	0.312217	0.687783	0.206897	0.793103
2010-07-10	35	24	4	1	0	0	0	0	2	3	6	0	0	2	1	0	0	0	1	0	20	5	0	11	3	1								2014	0.708333	0.291667	0.688889	0.311111	0.62963	0.37037	0.194805	0.805195	0.142857	0.857143
2010-07-11	16	11	0	0	0	1	1	0	2	4	1	0	0	1	0	0	0	0	0	1	11	0	2	7	1	1
2010-07-12	40	27	3	0	0	0	0	0	6	7	4	0	0	0	0	0	0	0	0	0	20	3	0	17	0	0								Input data
2010-07-13	38	14	1	0	0	0	0	0	2	6	3	0	0	0	1	1	0	0	0	0	14	1	0	11	2	0									May		Jun.		Jul.		Aug.		Sep.
2010-07-14	52	36	2	0	0	0	3	0	4	5	0	0	0	2	3	0	0	0	0	1	20	2	3	9	5	1									mature	immature	mature	immature	mature	immature	mature	immature	mature	immature
2010-07-15	101	64	8	0	4	0	0	2	4	0	2	0	0	0	0	0	0	0	0	0	20	8	4	8	0	0								2010	55.8091	34.1909	59.8699	30.1301	58.4483	31.5517	48.6926	41.3074	23.5933	66.4067
2010-07-16	113	59	0	0	0	1	0	4	9	4	2	0	0	0	0	0	0	0	0	0	20	0	1	19	0	0								2011	59.5597	30.4403	46.4673	43.5327	50.0374	39.9626	35.7889	54.2111	17.5484	72.4516
2010-07-17	6	3	0	0	0	0	0	0	0	0	3	0	0	0	0	0	0	0	0	0	3	0	0	3	0	0								2012	59.5138	30.4862	53.1613	36.8387	60.9829	29.0171	20.4517	69.5483	16.1021	73.8979
2010-07-18	142	93	5	0	0	4	3	0	0	5	1	0	0	0	1	0	0	0	1	0	20	5	7	6	1	1								2013	55.9365	34.0635	59.6552	30.3448	54.2475	35.7525	33.9704	56.0296	27.0559	62.9441
2010-07-19	0	0	0	0	0	0	0	0	0	0	0	0	0	0	0	0	0	0	0	0	0	0	0	0	0	0								2014	57.3122	32.6878	56.0981	33.9019	52.5131	37.4869	26.1912	63.8088	22.2077	67.7923
2010-07-20	0	0	0	0	0	0	0	0	0	0	0	0	0	0	0	0	0	0	0	0	0	0	0	0	0	0
2010-07-21	105	56	6	0	1	1	0	0	4	5	3	0	0	0	0	0	0	0	0	0	20	6	2	12	0	0
2010-07-22	144	81	1	0	6	5	0	0	4	2	0	0	0	1	1	0	0	0	0	0	20	1	11	6	2	0
2010-07-23	232	149	0	0	0	0	1	0	13	5	0	0	0	0	0	1	0	0	0	0	20	0	1	18	1	0								May t-test
2010-07-24	71	42	2	0	0	3	0	0	5	7	1	0	0	1	1	0	0	0	0	0	20	2	3	13	2	0
2010-07-25	7	4	1	0	0	0	0	0	0	2	0	0	0	1	0	0	0	0	0	0	4	1	0	2	1	0
2010-07-26	0	0	0	0	0	0	0	0	0	0	0	0	0	0	0	0	0	0	0	0	0	0	0	0	0	0								Paired Samples Statistics
																						0	0	0	0	0										Mean	N	Std. Deviation	Std. Error Mean
																						0	0	0	0	0								Pair 1	mature	57.6263	5	1.841	0.823321
2010-07-29	85	53	5	0	1	0	3	0	5	4	2	0	0	0	0	0	0	0	0	0	20	5	4	11	0	0									immature	32.3737	5	1.841	0.823321
2010-07-30	133	76	1	0	0	0	0	0	13	6	0	0	0	0	0	0	0	0	0	0	20	1	0	19	0	0
2010-07-31	0	0	0	0	0	0	0	0	0	0	0	0	0	0	0	0	0	0	0	0	0	0	0	0	0	0	0.139881	0.133929	0.630952	0.0833333	0.0119048	0.72619
																																		Paired Samples Correlations
																																				N	Correlation	Sig.
2010-08-01	0	0	0	0	0	0	0	0	0	0	0	0	0	0	0	0	0	0	0	0	0	0	0	0	0	0								Pair 1	mature & immature	5	-1	0
2010-08-02	158	96	8	0	0	2	1	4	4	0	1	0	0	0	0	0	0	0	0	0	20	8	3	9	0	0
2010-08-03	238	141	4	2	1	3	0	0	7	1	1	0	0	1	0	0	0	0	0	0	20	6	4	9	1	0
2010-08-04	161	83	2	0	3	1	2	0	4	3	1	0	2	0	2	0	0	0	0	0	20	2	6	8	4	0								Paired Samples Test
2010-08-05	73	42	1	0	0	4	0	0	0	5	3	0	0	0	2	1	0	2	1	1	20	1	4	8	3	4										Paired Differences					t	df	Sig. (2-tailed)
2010-08-06	142	91	6	0	1	4	0	0	5	4	0	0	0	0	0	0	0	0	0	0	20	6	5	9	0	0										Mean	Std. Deviation	Std. Error Mean	95% Confidence Interval of the Difference
2010-08-07	91	62	11	0	0	0	0	4	4	0	1	0	0	0	0	0	0	0	0	0	20	11	0	9	0	0													Lower	Upper
2010-08-08	78	45	0	0	0	6	1	1	7	2	3	0	0	0	0	0	0	0	0	0	20	0	7	13	0	0								Pair 1	mature - immature	25.2525	3.68201	1.64664	20.6807	29.8243	15.3358	4	0.000105468
2010-08-09	174	117	5	0	0	0	3	0	4	0	0	0	0	2	4	1	0	0	1	0	20	5	3	4	7	1
2010-08-10	113	56	3	1	4	1	0	2	1	4	1	0	0	1	2	0	0	0	0	0	20	4	5	8	3	0
2010-08-11	44	19	4	0	0	0	2	0	0	6	1	0	3	2	0	1	0	0	0	0	19	4	2	7	6	0								Jun. t-test
2010-08-12	111	64	3	0	0	1	0	0	2	2	5	0	0	4	1	0	0	1	1	0	20	3	1	9	5	2
2010-08-13	35	21	0	0	2	4	1	0	5	3	2	0	0	2	0	1	0	0	0	0	20	0	7	10	3	0
2010-08-14	21	16	4	0	0	4	2	0	1	3	0	0	0	0	1	0	0	0	0	1	16	4	6	4	1	1								Paired Samples Statistics
2010-08-15	69	42	1	0	2	3	1	0	4	5	2	0	0	0	2	0	0	0	0	0	20	1	6	11	2	0										Mean	N	Std. Deviation	Std. Error Mean
2010-08-16	24	18	5	0	4	0	0	0	3	4	0	0	0	1	1	0	0	0	0	0	18	5	4	7	2	0								Pair 1	mature	55.0503	5	5.54004	2.47758
2010-08-17	14	8	2	0	3	0	0	1	2	0	0	0	0	0	0	0	0	0	0	0	8	2	3	3	0	0									immature	34.9497	5	5.54004	2.47758
2010-08-18	8	4	4	0	0	0	0	0	0	0	0	0	0	0	0	0	0	0	0	0	4	4	0	0	0	0
2010-08-19	119	73	3	0	2	4	1	2	5	2	0	0	0	0	1	0	0	0	0	0	20	3	7	9	1	0
2010-08-20	25	15	4	0	2	0	0	3	3	3	0	0	0	0	0	0	0	0	0	0	15	4	2	9	0	0								Paired Samples Correlations
2010-08-21	0	0	0	0	0	0	0	0	0	0	0	0	0	0	0	0	0	0	0	0	0	0	0	0	0	0										N	Correlation	Sig.
																						0	0	0	0	0								Pair 1	mature & immature	5	-1	0
2010-08-23	10	4	1	0	1	0	0	2	0	0	0	0	0	0	0	0	0	0	0	0	4	1	1	2	0	0
2010-08-24	60	41	4	0	3	0	1	0	0	2	1	0	0	0	4	3	0	0	1	1	20	4	4	3	7	2
2010-08-25	39	23	3	2	0	0	4	0	4	3	1	0	0	0	2	0	0	0	0	1	20	5	4	8	2	1								Paired Samples Test
2010-08-26	24	15	0	0	0	1	0	0	4	7	3	0	0	0	0	0	0	0	0	0	15	0	1	14	0	0										Paired Differences					t	df	Sig. (2-tailed)
2010-08-27	0	0	0	0	0	0	0	0	0	0	0	0	0	0	0	0	0	0	0	0	0	0	0	0	0	0										Mean	Std. Deviation	Std. Error Mean	95% Confidence Interval of the Difference
																						0	0	0	0	0													Lower	Upper
2010-08-29	59	41	2	0	4	1	1	0	6	4	0	0	0	0	1	1	0	0	0	0	20	2	6	10	2	0								Pair 1	mature - immature	20.1007	11.0801	4.95517	6.34294	33.8584	4.05651	4	0.0153929
2010-08-30	142	69	7	0	2	0	0	4	0	5	0	0	0	0	1	1	0	0	0	0	20	7	2	9	2	0
2010-08-31	166	82	9	0	5	1	0	4	1	0	0	0	0	0	0	0	0	0	0	0	20	9	6	5	0	0	0.220044	0.215686	0.429194	0.111111	0.0239651	0.56427
																																		Jul. t-test
2010-09-01	0	0	0	0	0	0	0	0	0	0	0	0	0	0	0	0	0	0	0	0	0	0	0	0	0	0
2010-09-02	152	104	14	0	1	0	0	0	3	2	0	0	0	0	0	0	0	0	0	0	20	14	1	5	0	0
2010-09-03	123	71	11	0	4	2	3	0	0	0	0	0	0	0	0	0	0	0	0	0	20	11	9	0	0	0								Paired Samples Statistics
2010-09-04	175	92	6	0	3	4	1	0	5	0	0	0	0	0	1	0	0	0	0	0	20	6	8	5	1	0										Mean	N	Std. Deviation	Std. Error Mean
2010-09-05	43	28	4	0	1	5	0	2	4	4	0	0	0	0	0	0	0	0	0	0	20	4	6	10	0	0								Pair 1	mature	55.2458	5	4.43738	1.98446
2010-09-06	36	19	12	0	6	0	0	0	1	0	0	0	0	0	0	0	0	0	0	0	19	12	6	1	0	0									immature	34.7542	5	4.43738	1.98446
2010-09-07	0	0	0	0	0	0	0	0	0	0	0	0	0	0	0	0	0	0	0	0	0	0	0	0	0	0
2010-09-08	90	51	8	0	7	4	0	1	0	0	0	0	0	0	0	0	0	0	0	0	20	8	11	1	0	0
2010-09-09	111	72	13	0	4	0	0	2	1	0	0	0	0	0	0	0	0	0	0	0	20	13	4	3	0	0								Paired Samples Correlations
2010-09-10	14	13	11	0	2	0	0	0	0	0	0	0	0	0	0	0	0	0	0	0	13	11	2	0	0	0										N	Correlation	Sig.
2010-09-11	41	32	13	0	3	1	0	2	0	1	0	0	0	0	0	0	0	0	0	0	20	13	4	3	0	0								Pair 1	mature & immature	5	-1	0
2010-09-12	16	14	6	0	7	1	0	0	0	0	0	0	0	0	0	0	0	0	0	0	14	6	8	0	0	0
2010-09-13	10	8	5	0	1	1	0	0	1	0	0	0	0	0	0	0	0	0	0	0	8	5	2	1	0	0
2010-09-14	5	4	3	0	0	0	0	0	1	0	0	0	0	0	0	0	0	0	0	0	4	3	0	1	0	0								Paired Samples Test
2010-09-15	0	0	0	0	0	0	0	0	0	0	0	0	0	0	0	0	0	0	0	0	0	0	0	0	0	0										Paired Differences					t	df	Sig. (2-tailed)
2010-09-16	4	4	2	0	0	0	0	1	1	0	0	0	0	0	0	0	0	0	0	0	4	2	0	2	0	0										Mean	Std. Deviation	Std. Error Mean	95% Confidence Interval of the Difference
2010-09-17	0	0	0	0	0	0	0	0	0	0	0	0	0	0	0	0	0	0	0	0	0	0	0	0	0	0													Lower	Upper
2010-09-18	0	0	0	0	0	0	0	0	0	0	0	0	0	0	0	0	0	0	0	0	0	0	0	0	0	0								Pair 1	mature - immature	20.4916	8.87476	3.96891	9.47216	31.5111	5.16303	4	0.00668402
2010-09-19	0	0	0	0	0	0	0	0	0	0	0	0	0	0	0	0	0	0	0	0	0	0	0	0	0	0
2010-09-20	0	0	0	0	0	0	0	0	0	0	0	0	0	0	0	0	0	0	0	0	0	0	0	0	0	0
2010-09-21	0	0	0	0	0	0	0	0	0	0	0	0	0	0	0	0	0	0	0	0	0	0	0	0	0	0
2010-09-22	0	0	0	0	0	0	0	0	0	0	0	0	0	0	0	0	0	0	0	0	0	0	0	0	0	0								Aug. t-test
2010-09-23	0	0	0	0	0	0	0	0	0	0	0	0	0	0	0	0	0	0	0	0	0	0	0	0	0	0
2010-09-24	0	0	0	0	0	0	0	0	0	0	0	0	0	0	0	0	0	0	0	0	0	0	0	0	0	0
2010-09-25	0	0	0	0	0	0	0	0	0	0	0	0	0	0	0	0	0	0	0	0	0	0	0	0	0	0								Paired Samples Statistics
2010-09-26	0	0	0	0	0	0	0	0	0	0	0	0	0	0	0	0	0	0	0	0	0	0	0	0	0	0										Mean	N	Std. Deviation	Std. Error Mean
2010-09-27	0	0	0	0	0	0	0	0	0	0	0	0	0	0	0	0	0	0	0	0	0	0	0	0	0	0								Pair 1	mature	33.019	5	10.7098	4.78955
2010-09-28	0	0	0	0	0	0	0	0	0	0	0	0	0	0	0	0	0	0	0	0	0	0	0	0	0	0									immature	56.981	5	10.7098	4.78955
2010-09-29	4	4	3	0	1	0	0	0	0	0	0	0	0	0	0	0	0	0	0	0	4	3	1	0	0	0
2010-09-30	0	0	0	0	0	0	0	0	0	0	0	0	0	0	0	0	0	0	0	0	0	0	0	0	0	0	0.538835	0.300971	0.15534	0.00485437	0	0.160194
																																		Paired Samples Correlations
																																				N	Correlation	Sig.
																																		Pair 1	mature & immature	5	-1	0
2011	Sum	♀	♀10	♀11	♀20	♀21	♀22	♀30	♀31	♀32	♀33	♀40	♀41	♀42	♀43	♀44	♀51	♀52	♀53	♀54	Daily total number of ovarian development level	Daily total number of level 1	Daily total number of level 2	Daily total number of level 3	Daily total number of level 4	Daily total number of level 5	Proportion of level 1 in each month	Proportion of level 2 in each month	Proportion of level 3 in each month	Proportion of level 4 in each month	Proportion of level 5 in each month	Proportion of level 3-5 in each month
																						0	0	0	0	0
2010-05-02	4	3	0	0	0	0	0	0	0	2	0	0	0	0	0	1	0	0	0	0	3	0	0	2	1	0								Paired Samples Test
2010-05-03	2	2	0	0	0	0	0	0	1	0	1	0	0	0	0	0	0	0	0	0	2	0	0	2	0	0										Paired Differences					t	df	Sig. (2-tailed)
																						0	0	0	0	0										Mean	Std. Deviation	Std. Error Mean	95% Confidence Interval of the Difference
																						0	0	0	0	0													Lower	Upper
2010-05-06	4	2	0	0	0	0	0	0	1	1	0	0	0	0	0	0	0	0	0	0	2	0	0	2	0	0								Pair 1	mature - immature	-23.9621	21.4195	9.5791	-50.5579	2.63374	-2.5015	4	0.0666597
2010-05-07	9	8	0	0	0	0	0	0	2	3	0	0	0	0	1	2	0	0	0	0	8	0	0	5	3	0
2010-05-08	0	0	0	0	0	0	0	0	0	0	0	0	0	0	0	0	0	0	0	0	0	0	0	0	0	0
2010-05-09	0	0	0	0	0	0	0	0	0	0	0	0	0	0	0	0	0	0	0	0	0	0	0	0	0	0
2010-05-10	0	0	0	0	0	0	0	0	0	0	0	0	0	0	0	0	0	0	0	0	0	0	0	0	0	0								Sep. t-test
2010-05-11	2	2	0	0	0	0	0	0	0	1	0	0	0	1	0	0	0	0	0	0	2	0	0	1	1	0
																						0	0	0	0	0
																						0	0	0	0	0								Paired Samples Statistics
2010-05-14	0	0	0	0	0	0	0	0	0	0	0	0	0	0	0	0	0	0	0	0	0	0	0	0	0	0										Mean	N	Std. Deviation	Std. Error Mean
2010-05-15	0	0	0	0	0	0	0	0	0	0	0	0	0	0	0	0	0	0	0	0	0	0	0	0	0	0								Pair 1	mature	21.3015	5	4.48067	2.00382
2010-05-16	0	0	0	0	0	0	0	0	0	0	0	0	0	0	0	0	0	0	0	0	0	0	0	0	0	0									immature	68.6985	5	4.48067	2.00382
2010-05-17	0	0	0	0	0	0	0	0	0	0	0	0	0	0	0	0	0	0	0	0	0	0	0	0	0	0
2010-05-18	50	29	3	0	1	0	2	0	4	5	0	0	0	3	0	0	0	0	1	1	20	3	3	9	3	2
2010-05-19	7	4	0	0	0	0	0	0	1	1	0	0	0	1	1	0	0	0	0	0	4	0	0	2	2	0								Paired Samples Correlations
																						0	0	0	0	0										N	Correlation	Sig.
2010-05-21	2	2	0	0	0	0	0	0	1	1	0	0	0	0	0	0	0	0	0	0	2	0	0	2	0	0								Pair 1	mature & immature	5	-1	0
2010-05-22	16	11	0	0	0	2	1	4	3	1	0	0	0	0	0	0	0	0	0	0	11	0	3	8	0	0
2010-05-23	45	32	2	0	4	1	0	0	4	5	0	0	0	3	0	1	0	0	0	0	20	2	5	9	4	0
2010-05-24	53	37	3	0	0	1	1	0	4	6	1	0	0	2	1	1	0	0	0	0	20	3	2	11	4	0								Paired Samples Test
2010-05-25	19	12	3	0	1	0	1	0	2	1	1	0	0	0	1	0	0	0	1	1	12	3	2	4	1	2										Paired Differences					t	df	Sig. (2-tailed)
2010-05-26	18	14	0	0	0	1	3	2	5	3	0	0	0	0	0	0	0	0	0	0	14	0	4	10	0	0										Mean	Std. Deviation	Std. Error Mean	95% Confidence Interval of the Difference
2010-05-27	24	17	1	0	0	0	0	0	5	7	1	0	0	1	1	0	0	0	0	1	17	1	0	13	2	1													Lower	Upper
2010-05-28	57	29	5	0	0	3	0	4	3	5	0	0	0	0	0	0	0	0	0	0	20	5	3	12	0	0								Pair 1	mature - immature	-47.3971	8.96134	4.00763	-58.524	-36.2701	-11.8267	4	0.000292601
2010-05-29	30	22	3	0	2	0	0	1	6	2	1	0	0	2	1	0	0	1	0	1	20	3	2	10	3	2
																						0	0	0	0	0
2010-05-31	12	10	2	0	1	0	1	0	4	1	0	0	0	1	0	0	0	0	0	0	10	2	2	5	1	0	0.117647	0.139037	0.572193	0.13369	0.0374332	0.743316
																						0	0	0	0	0								F-test (for the proportion of sexually mature females from 2010 to 2014)
																						0	0	0	0	0									Proportion of level 3-5 (sexually mature females) in each month
2010-06-03	47	26	0	0	0	0	1	0	5	7	2	0	3	2	0	0	0	0	0	0	20	0	1	14	5	0									2010	2011	2012	2013	2014
2010-06-04	32	19	5	0	4	0	0	0	7	3	0	0	0	0	0	0	0	0	0	0	19	5	4	10	0	0								May	0.684211	0.743316	0.742616	0.686275	0.708333
2010-06-05	80	51	2	0	1	0	0	4	6	5	0	0	0	1	1	0	0	0	0	0	20	2	1	15	2	0								Jun.	0.748031	0.525597	0.640523	0.74477	0.688889
2010-06-06	31	18	1	0	6	0	0	5	4	1	1	0	0	0	0	0	0	0	0	0	18	1	6	11	0	0								Jul.	0.72619	0.587467	0.764706	0.65861	0.62963
2010-06-07	27	14	0	0	3	1	1	0	2	7	0	0	0	0	0	0	0	0	0	0	14	0	5	9	0	0								Aug.	0.56427	0.341991	0.122093	0.312217	0.194805
2010-06-08	16	5	2	0	0	0	0	0	0	2	0	0	0	0	1	0	0	0	0	0	5	2	0	2	1	0								Sep.	0.160194	0.0909091	0.0769231	0.206897	0.142857
2010-06-09	42	19	4	0	1	0	0	0	11	0	0	0	0	2	1	0	0	0	0	0	19	4	1	11	3	0
2010-06-10	0	0	0	0	0	0	0	0	0	0	0	0	0	0	0	0	0	0	0	0	0	0	0	0	0	0
2010-06-11	5	5	3	0	2	0	0	0	0	0	0	0	0	0	0	0	0	0	0	0	5	3	2	0	0	0
2010-06-12	3	3	0	0	0	0	0	0	2	0	0	0	0	1	0	0	0	0	0	0	3	0	0	2	1	0								Input data
2010-06-13	7	4	0	0	0	0	0	0	2	2	0	0	0	0	0	0	0	0	0	0	4	0	0	4	0	0								Months	Proportion		Months	Mean square root arcsine transformed data
2010-06-14	7	6	1	0	0	1	0	0	1	1	0	0	0	0	1	0	0	0	1	0	6	1	1	2	1	1								5	0.684211		5	55.8091
2010-06-15	4	4	0	0	0	0	0	0	0	0	0	0	0	4	0	0	0	0	0	0	4	0	0	0	4	0								5	0.743316		5	59.5597
2010-06-16	34	18	6	0	5	0	1	0	6	0	0	0	0	0	0	0	0	0	0	0	18	6	6	6	0	0								5	0.742616		5	59.5138
2010-06-17	97	63	4	0	2	1	3	2	4	0	0	0	0	1	1	0	0	1	0	1	20	4	6	6	2	2								5	0.686275		5	55.9365
2010-06-18	94	52	3	0	7	0	0	0	8	1	0	0	0	0	1	0	0	0	0	0	20	3	7	9	1	0								5	0.708333		5	57.3122
2010-06-19	55	39	6	0	4	2	2	0	1	4	0	0	0	1	0	0	0	0	0	0	20	6	8	5	1	0								6	0.748031		6	59.8699
2010-06-20	14	8	4	0	4	0	0	0	0	0	0	0	0	0	0	0	0	0	0	0	8	4	4	0	0	0								6	0.525597		6	46.4673
2010-06-21	26	15	6	0	8	0	1	0	0	0	0	0	0	0	0	0	0	0	0	0	15	6	9	0	0	0								6	0.640523		6	53.1613
																						0	0	0	0	0								6	0.74477		6	59.6552
2010-06-23	7	4	0	0	0	0	0	0	4	0	0	0	0	0	0	0	0	0	0	0	4	0	0	4	0	0								6	0.688889		6	56.0981
2010-06-24	20	16	1	0	0	1	2	3	7	0	0	0	0	0	1	0	0	0	1	0	16	1	3	10	1	1								7	0.72619		7	58.4483
2010-06-25	5	5	3	0	0	0	0	0	2	0	0	0	0	0	0	0	0	0	0	0	5	3	0	2	0	0								7	0.587467		7	50.0374
2010-06-26	0	0	0	0	0	0	0	0	0	0	0	0	0	0	0	0	0	0	0	0	0	0	0	0	0	0								7	0.764706		7	60.9829
2010-06-27	14	7	4	0	0	3	0	0	0	0	0	0	0	0	0	0	0	0	0	0	7	4	3	0	0	0								7	0.65861		7	54.2475
2010-06-28	20	11	5	0	4	1	0	0	1	0	0	0	0	0	0	0	0	0	0	0	11	5	5	1	0	0								7	0.62963		7	52.5131
2010-06-29	8	8	3	0	2	0	0	0	1	0	0	0	1	0	1	0	0	0	0	0	8	3	2	1	2	0								8	0.56427		8	48.6926
2010-06-30	6	4	2	0	0	0	0	2	0	0	0	0	0	0	0	0	0	0	0	0	4	2	0	2	0	0	0.221843	0.25256	0.430034	0.0819113	0.0136519	0.525597		8	0.341991		8	35.7889
																																		8	0.122093		8	20.4517
																																		8	0.312217		8	33.9704
																						0	0	0	0	0								8	0.194805		8	26.1912
2010-07-02	10	6	3	0	0	1	0	0	2	0	0	0	0	0	0	0	0	0	0	0	6	3	1	2	0	0								9	0.160194		9	23.5933
2010-07-03	5	4	0	0	0	0	0	0	4	0	0	0	0	0	0	0	0	0	0	0	4	0	0	4	0	0								9	0.0909091		9	17.5484
2010-07-04	12	8	0	0	0	0	0	0	4	3	0	0	0	0	1	0	0	0	0	0	8	0	0	7	1	0								9	0.0769231		9	16.1021
2010-07-05	19	12	4	0	6	0	0	0	0	2	0	0	0	0	0	0	0	0	0	0	12	4	6	2	0	0								9	0.206897		9	27.0559
2010-07-06	24	16	0	0	4	1	4	1	2	4	0	0	0	0	0	0	0	0	0	0	16	0	9	7	0	0								9	0.142857		9	22.2077
2010-07-07	48	33	0	0	0	0	0	0	11	6	1	0	0	1	1	0	0	0	0	0	20	0	0	18	2	0
2010-07-08	5	3	0	0	0	0	0	0	0	0	0	0	0	2	1	0	0	0	0	0	3	0	0	0	3	0
2010-07-09	26	19	6	0	1	1	0	0	4	0	0	0	0	7	0	0	0	0	0	0	19	6	2	4	7	0
2010-07-10	25	15	2	0	3	1	2	0	4	0	0	0	0	1	1	1	0	0	0	0	15	2	6	4	3	0
2010-07-11	2	1	0	0	1	0	0	0	0	0	0	0	0	0	0	0	0	0	0	0	1	0	1	0	0	0
2010-07-12	22	14	4	0	2	0	1	0	4	1	0	0	0	1	1	0	0	0	0	0	14	4	3	5	2	0								Descriptives
2010-07-13	0	0	0	0	0	0	0	0	0	0	0	0	0	0	0	0	0	0	0	0	0	0	0	0	0	0								Quantity
2010-07-14	6	1	0	0	0	0	1	0	0	0	0	0	0	0	0	0	0	0	0	0	1	0	1	0	0	0									N	Mean	Std. Deviation	Std. Error	95% Confidence Interval for Mean		Minimum	Maximum
2010-07-15	16	7	2	0	0	0	3	0	2	0	0	0	0	0	0	0	0	0	0	0	7	2	3	2	0	0													Lower Bound	Upper Bound
2010-07-16	3	0	0	0	0	0	0	0	0	0	0	0	0	0	0	0	0	0	0	0	0	0	0	0	0	0								5.00	5	57.6263	1.841	0.823321	55.3403	59.9122	55.8091	59.5597
2010-07-17	24	18	4	0	3	0	0	0	5	0	1	0	0	2	1	1	0	0	1	0	18	4	3	6	4	1								6.00	5	55.0503	5.54004	2.47758	48.1715	61.9292	46.4673	59.8699
2010-07-18	8	4	0	0	0	0	0	0	4	0	0	0	0	0	0	0	0	0	0	0	4	0	0	4	0	0								7.00	5	55.2458	4.43738	1.98446	49.7361	60.7556	50.0374	60.9829
2010-07-19	69	42	2	0	4	1	4	1	6	1	1	0	0	0	0	0	0	0	0	0	20	2	9	9	0	0								8.00	5	33.019	10.7098	4.78955	19.721	46.3169	20.4517	48.6926
2010-07-20	26	16	3	0	7	0	0	0	4	0	0	0	0	2	0	0	0	0	0	0	16	3	7	4	2	0								9.00	5	21.3015	4.48067	2.00382	15.738	26.865	16.1021	27.0559
2010-07-21	58	32	5	0	8	0	1	0	0	4	0	0	0	0	1	0	0	0	0	1	20	5	9	4	1	1								Total	25	44.4486	15.9419	3.18838	37.8681	51.0291	16.1021	60.9829
2010-07-22	87	57	3	0	2	0	2	4	5	2	1	0	0	1	0	0	0	0	0	0	20	3	4	12	1	0
2010-07-23	40	19	4	0	2	4	3	1	5	0	0	0	0	0	0	0	0	0	0	0	19	4	9	6	0	0
2010-07-24	72	43	1	0	0	0	4	0	5	6	2	0	0	1	1	0	0	0	0	0	20	1	4	13	2	0								Test of Homogeneity of Variances
2010-07-25	0	0	0	0	0	0	0	0	0	0	0	0	0	0	0	0	0	0	0	0	0	0	0	0	0	0								Quantity
2010-07-26	168	87	0	0	0	1	4	5	6	4	0	0	0	0	0	0	0	0	0	0	20	0	5	15	0	0								Levene Statistic	df1	df2	Sig.
2010-07-27	73	49	5	0	4	0	0	0	6	2	0	0	0	1	1	1	0	0	0	0	20	5	4	8	3	0								2.27449	4	20	0.0971118
2010-07-28	97	69	2	0	1	0	5	0	7	1	0	0	0	1	2	0	0	0	0	1	20	2	6	8	3	1
2010-07-29	117	71	4	0	3	2	1	2	6	2	0	0	0	0	0	0	0	0	0	0	20	4	6	10	0	0
2010-07-30	46	32	3	0	3	0	0	3	5	1	1	0	0	1	1	0	0	0	1	1	20	3	3	10	2	2								ANOVA
2010-07-31	113	59	0	0	0	0	0	0	6	7	2	0	0	1	1	0	0	0	2	1	20	0	0	15	2	3	0.148825	0.263708	0.467363	0.0992167	0.0208877	0.587467		Quantity
																																			Sum of Squares	df	Mean Square	F	Sig.
																																		Between Groups	5345.27	4	1336.32	35.4372	8.15626e-09
2010-08-01	131	93	1	0	5	0	4	0	6	4	0	0	0	0	0	0	0	0	0	0	20	1	9	10	0	0								Within Groups	754.188	20	37.7094
2010-08-02	76	42	7	0	1	1	2	1	4	2	0	0	0	0	2	0	0	0	0	0	20	7	4	7	2	0								Total	6099.46	24
2010-08-03	25	21	4	0	0	1	0	0	4	5	1	0	0	2	1	1	0	0	1	0	20	4	1	10	4	1
2010-08-04	45	39	3	0	5	4	1	2	5	0	0	0	0	0	0	0	0	0	0	0	20	3	10	7	0	0
2010-08-05	35	24	6	0	2	0	0	0	4	3	4	0	0	0	1	0	0	0	0	0	20	6	2	11	1	0
																						0	0	0	0	0								Multiple Comparisons
																						0	0	0	0	0								Dependent Variable: Quantity
2010-08-08	0	0	0	0	0	0	0	0	0	0	0	0	0	0	0	0	0	0	0	0	0	0	0	0	0	0								(I) Months			Mean Difference (I-J)	Std. Error	Sig.	95% Confidence Interval
2010-08-09	13	8	6	0	0	2	0	0	0	0	0	0	0	0	0	0	0	0	0	0	8	6	2	0	0	0														Lower Bound	Upper Bound
2010-08-10	18	12	4	0	6	1	0	0	1	0	0	0	0	0	0	0	0	0	0	0	12	4	7	1	0	0								Tukey HSD	5.00	6.00	2.57591	3.88378	0.962022	-9.04582	14.1976
2010-08-11	16	7	5	0	1	0	1	0	0	0	0	0	0	0	0	0	0	0	0	0	7	5	2	0	0	0										7.00	2.38044	3.88378	0.971345	-9.24129	14.0022
2010-08-12	0	0	0	0	0	0	0	0	0	0	0	0	0	0	0	0	0	0	0	0	0	0	0	0	0	0										8.00	24.60731*	3.88378	3.13121e-05	12.9856	36.229
2010-08-13	4	4	4	0	0	0	0	0	0	0	0	0	0	0	0	0	0	0	0	0	4	4	0	0	0	0										9.00	36.32478*	3.88378	8.96765e-08	24.7031	47.9465
2010-08-14	4	3	1	0	0	0	0	0	1	1	0	0	0	0	0	0	0	0	0	0	3	1	0	2	0	0									6.00	5.00	-2.57591	3.88378	0.962022	-14.1976	9.04582
2010-08-15	0	0	0	0	0	0	0	0	0	0	0	0	0	0	0	0	0	0	0	0	0	0	0	0	0	0										7.00	-0.195471	3.88378	0.999998	-11.8172	11.4263
2010-08-16	2	2	0	0	1	0	0	0	1	0	0	0	0	0	0	0	0	0	0	0	2	0	1	1	0	0										8.00	22.03139*	3.88378	0.000131748	10.4097	33.6531
2010-08-17	7	4	0	0	0	2	0	0	1	0	1	0	0	0	0	0	0	0	0	0	4	0	2	2	0	0										9.00	33.74887*	3.88378	2.94348e-07	22.1271	45.3706
2010-08-18	10	5	2	0	3	0	0	0	0	0	0	0	0	0	0	0	0	0	0	0	5	2	3	0	0	0									7.00	5.00	-2.38044	3.88378	0.971345	-14.0022	9.24129
2010-08-19	2	2	2	0	0	0	0	0	0	0	0	0	0	0	0	0	0	0	0	0	2	2	0	0	0	0										6.00	0.195471	3.88378	0.999998	-11.4263	11.8172
2010-08-20	5	3	1	0	1	0	0	0	0	1	0	0	0	0	0	0	0	0	0	0	3	1	1	1	0	0										8.00	22.22686*	3.88378	0.000117951	10.6051	33.8486
2010-08-21	4	1	1	0	0	0	0	0	0	0	0	0	0	0	0	0	0	0	0	0	1	1	0	0	0	0										9.00	33.94434*	3.88378	2.68452e-07	22.3226	45.5661
2010-08-22	11	7	4	0	3	0	0	0	0	0	0	0	0	0	0	0	0	0	0	0	7	4	3	0	0	0									8.00	5.00	-24.60731*	3.88378	3.13121e-05	-36.229	-12.9856
2010-08-23	10	6	2	0	0	0	0	0	4	0	0	0	0	0	0	0	0	0	0	0	6	2	0	4	0	0										6.00	-22.03139*	3.88378	0.000131748	-33.6531	-10.4097
2010-08-24	20	13	5	0	4	0	0	1	2	0	1	0	0	0	0	0	0	0	0	0	13	5	4	4	0	0										7.00	-22.22686*	3.88378	0.000117951	-33.8486	-10.6051
2010-08-25	5	1	0	0	0	0	0	0	1	0	0	0	0	0	0	0	0	0	0	0	1	0	0	1	0	0										9.00	11.71748*	3.88378	0.0475358	0.0957476	23.3392
2010-08-26	9	9	4	0	4	0	0	0	0	1	0	0	0	0	0	0	0	0	0	0	9	4	4	1	0	0									9.00	5.00	-36.32478*	3.88378	8.96765e-08	-47.9465	-24.7031
2010-08-27	0	0	0	0	0	0	0	0	0	0	0	0	0	0	0	0	0	0	0	0	0	0	0	0	0	0										6.00	-33.74887*	3.88378	2.94348e-07	-45.3706	-22.1271
2010-08-28	26	18	6	0	3	1	1	2	5	0	0	0	0	0	0	0	0	0	0	0	18	6	5	7	0	0										7.00	-33.94434*	3.88378	2.68452e-07	-45.5661	-22.3226
2010-08-29	10	6	4	0	0	0	0	2	0	0	0	0	0	0	0	0	0	0	0	0	6	4	0	2	0	0										8.00	-11.71748*	3.88378	0.0475358	-23.3392	-0.0957476
2010-08-30	5	3	3	0	0	0	0	0	0	0	0	0	0	0	0	0	0	0	0	0	3	3	0	0	0	0								*. The mean difference is significant at the 0.05 level.
2010-08-31	20	17	12	0	5	0	0	0	0	0	0	0	0	0	0	0	0	0	0	0	17	12	5	0	0	0	0.376623	0.281385	0.307359	0.030303	0.004329	0.341991
2010-09-01	0	0	0	0	0	0	0	0	0	0	0	0	0	0	0	0	0	0	0	0	0	0	0	0	0	0								Quantity
2010-09-02	8	4	4	0	0	0	0	0	0	0	0	0	0	0	0	0	0	0	0	0	4	4	0	0	0	0								Months		N	Subset for alpha = 0.05
2010-09-03	6	5	3	0	0	1	1	0	0	0	0	0	0	0	0	0	0	0	0	0	5	3	2	0	0	0											1	2	3
2010-09-04	0	0	0	0	0	0	0	0	0	0	0	0	0	0	0	0	0	0	0	0	0	0	0	0	0	0								Tukey HSDa	9.00	5	21.3015
2010-09-05	4	3	3	0	0	0	0	0	0	0	0	0	0	0	0	0	0	0	0	0	3	3	0	0	0	0									8.00	5		33.019
2010-09-06	0	0	0	0	0	0	0	0	0	0	0	0	0	0	0	0	0	0	0	0	0	0	0	0	0	0									6.00	5			55.0503
2010-09-07	0	0	0	0	0	0	0	0	0	0	0	0	0	0	0	0	0	0	0	0	0	0	0	0	0	0									7.00	5			55.2458
2010-09-08	60	41	12	0	4	0	0	4	0	0	0	0	0	0	0	0	0	0	0	0	20	12	4	4	0	0									5.00	5			57.6263
2010-09-09	6	5	3	0	0	1	0	1	0	0	0	0	0	0	0	0	0	0	0	0	5	3	1	1	0	0									Sig.		1	1	0.962022
2010-09-10	6	2	2	0	0	0	0	0	0	0	0	0	0	0	0	0	0	0	0	0	2	2	0	0	0	0								Ryan-Einot-Gabriel-Welsch Rangeb	9.00	5	21.3015
2010-09-11	6	3	1	0	2	0	0	0	0	0	0	0	0	0	0	0	0	0	0	0	3	1	2	0	0	0									8.00	5		33.019
2010-09-12	8	5	4	0	0	0	0	0	1	0	0	0	0	0	0	0	0	0	0	0	5	4	0	1	0	0									6.00	5			55.0503
2010-09-13	1	0	0	0	0	0	0	0	0	0	0	0	0	0	0	0	0	0	0	0	0	0	0	0	0	0									7.00	5			55.2458
2010-09-14	0	0	0	0	0	0	0	0	0	0	0	0	0	0	0	0	0	0	0	0	0	0	0	0	0	0									5.00	5			57.6263
2010-09-15	2	2	2	0	0	0	0	0	0	0	0	0	0	0	0	0	0	0	0	0	2	2	0	0	0	0									Sig.		1	1	0.924091
2010-09-16	0	0	0	0	0	0	0	0	0	0	0	0	0	0	0	0	0	0	0	0	0	0	0	0	0	0								Means for groups in homogeneous subsets are displayed.
2010-09-17	0	0	0	0	0	0	0	0	0	0	0	0	0	0	0	0	0	0	0	0	0	0	0	0	0	0								a. Uses Harmonic Mean Sample Size = 5.000.
2010-09-18	0	0	0	0	0	0	0	0	0	0	0	0	0	0	0	0	0	0	0	0	0	0	0	0	0	0								b. Critical values are not monotonic for these data. Substitutions have been made to ensure monotonicity. Type I error is therefore smaller.
2010-09-19	10	6	4	0	1	1	0	0	0	0	0	0	0	0	0	0	0	0	0	0	6	4	2	0	0	0
2010-09-20	6	5	4	0	0	0	0	1	0	0	0	0	0	0	0	0	0	0	0	0	5	4	0	1	0	0
2010-09-21	3	3	3	0	0	0	0	0	0	0	0	0	0	0	0	0	0	0	0	0	3	3	0	0	0	0
2010-09-22	0	0	0	0	0	0	0	0	0	0	0	0	0	0	0	0	0	0	0	0	0	0	0	0	0	0
2010-09-23	7	6	2	0	4	0	0	0	0	0	0	0	0	0	0	0	0	0	0	0	6	2	4	0	0	0
2010-09-24	7	5	3	0	1	1	0	0	0	0	0	0	0	0	0	0	0	0	0	0	5	3	2	0	0	0
2010-09-25	4	3	3	0	0	0	0	0	0	0	0	0	0	0	0	0	0	0	0	0	3	3	0	0	0	0
2010-09-26	0	0	0	0	0	0	0	0	0	0	0	0	0	0	0	0	0	0	0	0	0	0	0	0	0	0
2010-09-27	0	0	0	0	0	0	0	0	0	0	0	0	0	0	0	0	0	0	0	0	0	0	0	0	0	0
2010-09-28	0	0	0	0	0	0	0	0	0	0	0	0	0	0	0	0	0	0	0	0	0	0	0	0	0	0
2010-09-29	0	0	0	0	0	0	0	0	0	0	0	0	0	0	0	0	0	0	0	0	0	0	0	0	0	0
2010-09-30	0	0	0	0	0	0	0	0	0	0	0	0	0	0	0	0	0	0	0	0	0	0	0	0	0	0	0.688312	0.220779	0.0909091	0	0	0.0909091
2012	Sum	♀	♀10	♀11	♀20	♀21	♀22	♀30	♀31	♀32	♀33	♀40	♀41	♀42	♀43	♀44	♀51	♀52	♀53	♀54	Daily total number of ovarian development level	Daily total number of level 1	Daily total number of level 2	Daily total number of level 3	Daily total number of level 4	Daily total number of level 5	Proportion of level 1 in each month	Proportion of level 2 in each month	Proportion of level 3 in each month	Proportion of level 4 in each month	Proportion of level 5 in each month	Proportion of level 3-5 in each month
2010-05-01	0	0	0	0	0	0	0	0	0	0	0	0	0	0	0	0	0	0	0	0	0	0	0	0	0	0
2010-05-02	0	0	0	0	0	0	0	0	0	0	0	0	0	0	0	0	0	0	0	0	0	0	0	0	0	0
2010-05-03	1	1	0	0	0	0	0	0	0	1	0	0	0	0	0	0	0	0	0	0	1	0	0	1	0	0
2010-05-04	3	3	0	0	0	0	1	0	0	1	1	0	0	0	0	0	0	0	0	0	3	0	1	2	0	0
2010-05-05	0	0	0	0	0	0	0	0	0	0	0	0	0	0	0	0	0	0	0	0	0	0	0	0	0	0
2010-05-06	3	2	0	0	0	1	0	0	0	0	0	0	0	1	0	0	0	0	0	0	2	0	1	0	1	0
2010-05-07	5	2	0	0	0	0	0	0	0	1	0	0	0	1	0	0	0	0	0	0	2	0	0	1	1	0
2010-05-08	4	4	0	0	0	0	0	0	1	2	1	0	0	0	0	0	0	0	0	0	4	0	0	4	0	0
2010-05-09	8	6	1	0	0	0	0	0	4	0	0	0	0	0	1	0	0	0	0	0	6	1	0	4	1	0
2010-05-10	10	8	0	0	0	0	0	0	4	2	0	0	0	0	1	1	0	0	0	0	8	0	0	6	2	0
2010-05-11	10	7	0	0	0	1	0	0	4	1	0	0	0	0	1	0	0	0	0	0	7	0	1	5	1	0
2010-05-12	0	0	0	0	0	0	0	0	0	0	0	0	0	0	0	0	0	0	0	0	0	0	0	0	0	0
2010-05-13	17	12	0	0	0	0	0	0	5	4	0	0	0	0	1	1	0	0	0	1	12	0	0	9	2	1
2010-05-14	0	0	0	0	0	0	0	0	0	0	0	0	0	0	0	0	0	0	0	0	0	0	0	0	0	0
2010-05-15	12	9	0	0	0	0	2	0	4	1	0	0	0	0	1	0	0	0	0	1	9	0	2	5	1	1
2010-05-16	13	11	0	0	0	2	0	0	4	1	0	0	1	2	0	1	0	0	0	0	11	0	2	5	4	0
2010-05-17	17	9	0	0	0	0	0	0	6	2	0	0	0	0	1	0	0	0	0	0	9	0	0	8	1	0
2010-05-18	27	24	1	1	0	3	1	1	5	1	1	0	0	2	1	1	0	0	1	1	20	2	4	8	4	2
2010-05-19	37	19	0	0	0	0	0	0	12	5	0	0	0	0	2	0	0	0	0	0	19	0	0	17	2	0
2010-05-20	22	15	4	0	0	0	0	0	3	5	0	0	0	1	0	1	0	0	1	0	15	4	0	8	2	1
2010-05-21	174	119	0	0	2	1	1	1	7	3	0	0	0	2	3	0	0	0	0	0	20	0	4	11	5	0
2010-05-22	12	8	1	0	0	0	0	2	5	0	0	0	0	0	0	0	0	0	0	0	8	1	0	7	0	0
2010-05-23	27	16	0	0	0	1	1	0	4	5	1	0	0	1	1	1	0	0	1	0	16	0	2	10	3	1
2010-05-24	25	15	4	0	3	4	0	0	2	1	0	0	0	0	1	0	0	0	0	0	15	4	7	3	1	0
2010-05-25	14	8	0	0	0	1	1	0	0	4	0	0	0	1	0	1	0	0	0	0	8	0	2	4	2	0
2010-05-26	2	2	2	0	0	0	0	0	0	0	0	0	0	0	0	0	0	0	0	0	2	2	0	0	0	0
2010-05-27	17	11	1	0	0	4	1	3	0	0	1	0	0	1	0	0	0	0	0	0	11	1	5	4	1	0
2010-05-28	14	8	0	0	0	1	2	0	4	1	0	0	0	0	0	0	0	0	0	0	8	0	3	5	0	0
2010-05-29	15	11	3	0	4	1	0	1	2	0	0	0	0	0	0	0	0	0	0	0	11	3	5	3	0	0
2010-05-30	11	7	2	0	1	0	1	0	2	0	0	0	0	0	1	0	0	0	0	0	7	2	2	2	1	0
2010-05-31	4	3	0	0	0	0	0	0	3	0	0	0	0	0	0	0	0	0	0	0	3	0	0	3	0	0	0.0843882	0.172996	0.56962	0.147679	0.0253165	0.742616
2010-06-01	0	0	0	0	0	0	0	0	0	0	0	0	0	0	0	0	0	0	0	0	0	0	0	0	0	0
2010-06-02	20	11	4	0	0	0	0	0	5	1	0	0	0	0	1	0	0	0	0	0	11	4	0	6	1	0
2010-06-03	0	0	0	0	0	0	0	0	0	0	0	0	0	0	0	0	0	0	0	0	0	0	0	0	0	0
2010-06-04	0	0	0	0	0	0	0	0	0	0	0	0	0	0	0	0	0	0	0	0	0	0	0	0	0	0
2010-06-05	22	13	2	0	0	0	1	2	1	4	0	0	0	1	1	0	0	0	0	1	13	2	1	7	2	1
2010-06-06	31	18	5	0	3	1	2	0	5	1	0	0	0	1	0	0	0	0	0	0	18	5	6	6	1	0
2010-06-07	8	4	2	0	0	0	0	0	2	0	0	0	0	0	0	0	0	0	0	0	4	2	0	2	0	0
2010-06-08	38	21	4	0	3	1	1	2	6	0	0	0	0	2	0	1	0	0	0	0	20	4	5	8	3	0
2010-06-09	0	0	0	0	0	0	0	0	0	0	0	0	0	0	0	0	0	0	0	0	0	0	0	0	0	0
2010-06-10	23	16	5	0	0	0	0	0	6	5	0	0	0	0	0	0	0	0	0	0	16	5	0	11	0	0
2010-06-11	3	0	0	0	0	0	0	0	0	0	0	0	0	0	0	0	0	0	0	0	0	0	0	0	0	0
2010-06-12	11	5	1	0	0	0	0	0	4	0	0	0	0	0	0	0	0	0	0	0	5	1	0	4	0	0
2010-06-13	2	1	0	0	0	1	0	0	0	0	0	0	0	0	0	0	0	0	0	0	1	0	1	0	0	0
																						0	0	0	0	0
2010-06-15	0	0	0	0	0	0	0	0	0	0	0	0	0	0	0	0	0	0	0	0	0	0	0	0	0	0
2010-06-16	10	6	0	0	0	1	1	0	2	2	0	0	0	0	0	0	0	0	0	0	6	0	2	4	0	0
2010-06-17	13	7	1	0	0	1	0	0	4	0	0	0	0	0	1	0	0	0	0	0	7	1	1	4	1	0
2010-06-18	23	15	2	0	0	3	2	0	4	3	0	0	0	1	0	0	0	0	0	0	15	2	5	7	1	0
2010-06-19	12	4	0	0	0	0	0	0	4	0	0	0	0	0	0	0	0	0	0	0	4	0	0	4	0	0
2010-06-20	17	11	0	0	0	0	1	2	5	3	0	0	0	0	0	0	0	0	0	0	11	0	1	10	0	0
2010-06-21	23	14	3	0	0	0	0	0	7	4	0	0	0	0	0	0	0	0	0	0	14	3	0	11	0	0
2010-06-22	0	0	0	0	0	0	0	0	0	0	0	0	0	0	0	0	0	0	0	0	0	0	0	0	0	0
2010-06-23	10	5	1	0	1	0	1	0	2	0	0	0	0	0	0	0	0	0	0	0	5	1	2	2	0	0
2010-06-24	1	0	0	0	0	0	0	0	0	0	0	0	0	0	0	0	0	0	0	0	0	0	0	0	0	0
2010-06-25	5	1	0	0	0	1	0	0	0	0	0	0	0	0	0	0	0	0	0	0	1	0	1	0	0	0
2010-06-26	1	1	0	0	0	0	0	0	0	1	0	0	0	0	0	0	0	0	0	0	1	0	0	1	0	0
2010-06-27	0	0	0	0	0	0	0	0	0	0	0	0	0	0	0	0	0	0	0	0	0	0	0	0	0	0
2010-06-28	2	1	0	0	0	0	0	0	1	0	0	0	0	0	0	0	0	0	0	0	1	0	0	1	0	0
																						0	0	0	0	0
2010-06-30	0	0	0	0	0	0	0	0	0	0	0	0	0	0	0	0	0	0	0	0	0	0	0	0	0	0	0.196078	0.163399	0.575163	0.0588235	0.00653595	0.640523
2010-07-01	2	2	1	0	0	0	0	1	0	0	0	0	0	0	0	0	0	0	0	0	2	1	0	1	0	0
2010-07-02	0	0	0	0	0	0	0	0	0	0	0	0	0	0	0	0	0	0	0	0	0	0	0	0	0	0
2010-07-03	6	4	0	0	0	0	0	0	3	1	0	0	0	0	0	0	0	0	0	0	4	0	0	4	0	0
2010-07-04	16	11	2	0	1	1	0	2	4	1	0	0	0	0	0	0	0	0	0	0	11	2	2	7	0	0
																						0	0	0	0	0
2010-07-06	3	1	0	0	0	0	0	0	0	1	0	0	0	0	0	0	0	0	0	0	1	0	0	1	0	0
2010-07-07	11	7	0	0	0	0	0	1	4	0	0	0	0	1	0	0	0	0	1	0	7	0	0	5	1	1
2010-07-08	10	6	2	0	0	0	0	0	4	0	0	0	0	0	0	0	0	0	0	0	6	2	0	4	0	0
2010-07-09	8	5	0	0	0	0	0	1	0	3	0	0	0	0	1	0	0	0	0	0	5	0	0	4	1	0
2010-07-10	8	6	0	0	0	0	2	0	4	0	0	0	0	0	0	0	0	0	0	0	6	0	2	4	0	0
2010-07-11	32	18	3	0	1	0	0	2	8	4	0	0	0	0	0	0	0	0	0	0	18	3	1	14	0	0
2010-07-12	28	21	0	0	0	4	1	0	6	5	1	0	0	0	1	1	0	0	1	0	20	0	5	12	2	1
2010-07-13	8	5	0	0	0	0	1	0	4	0	0	0	0	0	0	0	0	0	0	0	5	0	1	4	0	0
2010-07-14	30	16	0	0	0	1	0	3	7	5	0	0	0	0	0	0	0	0	0	0	16	0	1	15	0	0
2010-07-15	58	27	1	0	2	1	3	1	8	1	1	0	0	1	1	0	0	0	0	0	20	1	6	11	2	0
2010-07-16	11	9	0	0	0	0	0	4	4	0	1	0	0	0	0	0	0	0	0	0	9	0	0	9	0	0
2010-07-17	57	43	2	0	0	0	0	2	13	0	0	0	0	1	1	0	0	0	1	0	20	2	0	15	2	1
2010-07-18	96	45	5	0	4	0	0	0	7	4	0	0	0	0	0	0	0	0	0	0	20	5	4	11	0	0
2010-07-19	74	47	0	0	0	0	2	1	9	7	0	0	0	0	1	0	0	0	0	0	20	0	2	17	1	0
2010-07-20	129	86	0	0	0	0	6	5	4	5	0	0	0	0	0	0	0	0	0	0	20	0	6	14	0	0
2010-07-21	30	19	1	0	0	0	0	0	14	2	0	0	0	0	2	0	0	0	0	0	19	1	0	16	2	0
																						0	0	0	0	0
2010-07-23	54	27	0	0	0	0	0	0	7	8	1	0	1	2	0	0	0	0	1	0	20	0	0	16	3	1
2010-07-24	55	34	6	0	2	1	4	3	4	0	0	0	0	0	0	0	0	0	0	0	20	6	7	7	0	0
2010-07-25	7	7	1	0	3	0	0	0	3	0	0	0	0	0	0	0	0	0	0	0	7	1	3	3	0	0
2010-07-26	47	29	2	0	1	1	2	4	8	1	1	0	0	0	0	0	0	0	0	0	20	2	4	14	0	0
2010-07-27	10	6	1	0	0	0	0	1	4	0	0	0	0	0	0	0	0	0	0	0	6	1	0	5	0	0
2010-07-28	4	3	0	0	0	0	0	1	1	1	0	0	0	0	0	0	0	0	0	0	3	0	0	3	0	0
2010-07-29	0	0	0	0	0	0	0	0	0	0	0	0	0	0	0	0	0	0	0	0	0	0	0	0	0	0
2010-07-30	0	0	0	0	0	0	0	0	0	0	0	0	0	0	0	0	0	0	0	0	0	0	0	0	0	0
2010-07-31	1	1	0	0	1	0	0	0	0	0	0	0	0	0	0	0	0	0	0	0	1	0	1	0	0	0	0.0882353	0.147059	0.705882	0.0457516	0.0130719	0.764706
																						0	0	0	0	0
2010-08-02	11	7	3	0	2	0	0	0	2	0	0	0	0	0	0	0	0	0	0	0	7	3	2	2	0	0
2010-08-03	0	0	0	0	0	0	0	0	0	0	0	0	0	0	0	0	0	0	0	0	0	0	0	0	0	0
2010-08-04	12	8	0	0	4	0	0	0	3	0	1	0	0	0	0	0	0	0	0	0	8	0	4	4	0	0
2010-08-05	8	4	1	0	0	1	1	1	0	0	0	0	0	0	0	0	0	0	0	0	4	1	2	1	0	0
2010-08-06	9	6	4	0	0	1	0	1	0	0	0	0	0	0	0	0	0	0	0	0	6	4	1	1	0	0
2010-08-07	8	2	2	0	0	0	0	0	0	0	0	0	0	0	0	0	0	0	0	0	2	2	0	0	0	0
2010-08-08	7	7	4	0	3	0	0	0	0	0	0	0	0	0	0	0	0	0	0	0	7	4	3	0	0	0
2010-08-09	11	5	2	0	1	0	0	2	0	0	0	0	0	0	0	0	0	0	0	0	5	2	1	2	0	0
2010-08-10	10	9	4	0	5	0	0	0	0	0	0	0	0	0	0	0	0	0	0	0	9	4	5	0	0	0
2010-08-11	11	8	3	0	2	0	3	0	0	0	0	0	0	0	0	0	0	0	0	0	8	3	5	0	0	0
																						0	0	0	0	0
2010-08-13	12	7	6	0	0	0	0	0	1	0	0	0	0	0	0	0	0	0	0	0	7	6	0	1	0	0
2010-08-14	0	0	0	0	0	0	0	0	0	0	0	0	0	0	0	0	0	0	0	0	0	0	0	0	0	0
2010-08-15	14	10	3	0	1	0	1	1	3	0	0	0	0	0	1	0	0	0	0	0	10	3	2	4	1	0
2010-08-16	17	11	5	0	5	0	0	1	0	0	0	0	0	0	0	0	0	0	0	0	11	5	5	1	0	0
2010-08-17	37	24	6	0	11	1	2	0	0	0	0	0	0	0	0	0	0	0	0	0	20	6	14	0	0	0
2010-08-18	10	3	1	0	1	1	0	0	0	0	0	0	0	0	0	0	0	0	0	0	3	1	2	0	0	0
2010-08-19	23	13	6	0	7	0	0	0	0	0	0	0	0	0	0	0	0	0	0	0	13	6	7	0	0	0
2010-08-20	29	15	11	0	1	1	0	2	0	0	0	0	0	0	0	0	0	0	0	0	15	11	2	2	0	0
2010-08-21	0	0	0	0	0	0	0	0	0	0	0	0	0	0	0	0	0	0	0	0	0	0	0	0	0	0
2010-08-22	8	4	4	0	0	0	0	0	0	0	0	0	0	0	0	0	0	0	0	0	4	4	0	0	0	0
2010-08-23	8	5	2	0	3	0	0	0	0	0	0	0	0	0	0	0	0	0	0	0	5	2	3	0	0	0
2010-08-24	5	1	0	0	0	0	0	0	1	0	0	0	0	0	0	0	0	0	0	0	1	0	0	1	0	0
2010-08-25	8	8	4	0	4	0	0	0	0	0	0	0	0	0	0	0	0	0	0	0	8	4	4	0	0	0
																						0	0	0	0	0
2010-08-27	16	13	5	0	4	1	2	1	0	0	0	0	0	0	0	0	0	0	0	0	13	5	7	1	0	0
2010-08-28	0	0	0	0	0	0	0	0	0	0	0	0	0	0	0	0	0	0	0	0	0	0	0	0	0	0
2010-08-29	0	0	0	0	0	0	0	0	0	0	0	0	0	0	0	0	0	0	0	0	0	0	0	0	0	0
2010-08-30	0	0	0	0	0	0	0	0	0	0	0	0	0	0	0	0	0	0	0	0	0	0	0	0	0	0
2010-08-31	9	6	6	0	0	0	0	0	0	0	0	0	0	0	0	0	0	0	0	0	6	6	0	0	0	0	0.476744	0.401163	0.116279	0.00581395	0	0.122093
2010-09-01	2	1	1	0	0	0	0	0	0	0	0	0	0	0	0	0	0	0	0	0	1	1	0	0	0	0
2010-09-02	9	5	4	0	0	0	0	0	1	0	0	0	0	0	0	0	0	0	0	0	5	4	0	1	0	0
2010-09-03	0	0	0	0	0	0	0	0	0	0	0	0	0	0	0	0	0	0	0	0	0	0	0	0	0	0
2010-09-04	2	2	2	0	0	0	0	0	0	0	0	0	0	0	0	0	0	0	0	0	2	2	0	0	0	0
2010-09-05	0	0	0	0	0	0	0	0	0	0	0	0	0	0	0	0	0	0	0	0	0	0	0	0	0	0
2010-09-06	0	0	0	0	0	0	0	0	0	0	0	0	0	0	0	0	0	0	0	0	0	0	0	0	0	0
2010-09-07	0	0	0	0	0	0	0	0	0	0	0	0	0	0	0	0	0	0	0	0	0	0	0	0	0	0
2010-09-08	1	1	0	0	1	0	0	0	0	0	0	0	0	0	0	0	0	0	0	0	1	0	1	0	0	0
2010-09-09	0	0	0	0	0	0	0	0	0	0	0	0	0	0	0	0	0	0	0	0	0	0	0	0	0	0
2010-09-10	0	0	0	0	0	0	0	0	0	0	0	0	0	0	0	0	0	0	0	0	0	0	0	0	0	0
2010-09-11	2	1	1	0	0	0	0	0	0	0	0	0	0	0	0	0	0	0	0	0	1	1	0	0	0	0
2010-09-12	1	1	1	0	0	0	0	0	0	0	0	0	0	0	0	0	0	0	0	0	1	1	0	0	0	0
2010-09-13	2	2	1	0	0	1	0	0	0	0	0	0	0	0	0	0	0	0	0	0	2	1	1	0	0	0
2010-09-14	0	0	0	0	0	0	0	0	0	0	0	0	0	0	0	0	0	0	0	0	0	0	0	0	0	0
																						0	0	0	0	0
																						0	0	0	0	0
																						0	0	0	0	0
2010-09-18	0	0	0	0	0	0	0	0	0	0	0	0	0	0	0	0	0	0	0	0	0	0	0	0	0	0
2010-09-19	0	0	0	0	0	0	0	0	0	0	0	0	0	0	0	0	0	0	0	0	0	0	0	0	0	0
2010-09-20	0	0	0	0	0	0	0	0	0	0	0	0	0	0	0	0	0	0	0	0	0	0	0	0	0	0
2010-09-21	0	0	0	0	0	0	0	0	0	0	0	0	0	0	0	0	0	0	0	0	0	0	0	0	0	0
2010-09-22	0	0	0	0	0	0	0	0	0	0	0	0	0	0	0	0	0	0	0	0	0	0	0	0	0	0
2010-09-23	0	0	0	0	0	0	0	0	0	0	0	0	0	0	0	0	0	0	0	0	0	0	0	0	0	0
2010-09-24	0	0	0	0	0	0	0	0	0	0	0	0	0	0	0	0	0	0	0	0	0	0	0	0	0	0
2010-09-25	0	0	0	0	0	0	0	0	0	0	0	0	0	0	0	0	0	0	0	0	0	0	0	0	0	0
2010-09-26	0	0	0	0	0	0	0	0	0	0	0	0	0	0	0	0	0	0	0	0	0	0	0	0	0	0
2010-09-27	0	0	0	0	0	0	0	0	0	0	0	0	0	0	0	0	0	0	0	0	0	0	0	0	0	0
																						0	0	0	0	0
2010-09-29	0	0	0	0	0	0	0	0	0	0	0	0	0	0	0	0	0	0	0	0	0	0	0	0	0	0
2010-09-30	0	0	0	0	0	0	0	0	0	0	0	0	0	0	0	0	0	0	0	0	0	0	0	0	0	0	0.769231	0.153846	0.0769231	0	0	0.0769231
2013	Sum	♀	♀10	♀11	♀20	♀21	♀22	♀30	♀31	♀32	♀33	♀40	♀41	♀42	♀43	♀44	♀51	♀52	♀53	♀54	Daily total number of ovarian development level	Daily total number of level 1	Daily total number of level 2	Daily total number of level 3	Daily total number of level 4	Daily total number of level 5	Proportion of level 1 in each month	Proportion of level 2 in each month	Proportion of level 3 in each month	Proportion of level 4 in each month	Proportion of level 5 in each month	Proportion of level 3-5 in each month
2010-05-01	0	0	0	0	0	0	0	0	0	0	0	0	0	0	0	0	0	0	0	0	0	0	0	0	0	0
2010-05-02	0	0	0	0	0	0	0	0	0	0	0	0	0	0	0	0	0	0	0	0	0	0	0	0	0	0
																						0	0	0	0	0
2010-05-04	0	0	0	0	0	0	0	0	0	0	0	0	0	0	0	0	0	0	0	0	0	0	0	0	0	0
2010-05-05	0	0	0	0	0	0	0	0	0	0	0	0	0	0	0	0	0	0	0	0	0	0	0	0	0	0
2010-05-06	1	1	0	0	0	1	0	0	0	0	0	0	0	0	0	0	0	0	0	0	1	0	1	0	0	0
2010-05-07	0	0	0	0	0	0	0	0	0	0	0	0	0	0	0	0	0	0	0	0	0	0	0	0	0	0
2010-05-08	3	3	1	0	1	1	0	0	0	0	0	0	0	0	0	0	0	0	0	0	3	1	2	0	0	0
																						0	0	0	0	0
																						0	0	0	0	0
2010-05-11	0	0	0	0	0	0	0	0	0	0	0	0	0	0	0	0	0	0	0	0	0	0	0	0	0	0
2010-05-12	6	4	0	0	0	0	1	0	2	0	0	0	0	0	1	0	0	0	0	0	4	0	1	2	1	0
																						0	0	0	0	0
2010-05-14	4	2	1	0	0	0	0	1	0	0	0	0	0	0	0	0	0	0	0	0	2	1	0	1	0	0
2010-05-15	1	1	0	0	0	0	0	0	0	1	0	0	0	0	0	0	0	0	0	0	1	0	0	1	0	0
2010-05-16	1	0	0	0	0	0	0	0	0	0	0	0	0	0	0	0	0	0	0	0	0	0	0	0	0	0
2010-05-17	6	5	0	0	0	0	1	0	2	0	0	0	0	1	0	0	0	0	0	1	5	0	1	2	1	1
2010-05-18	2	2	1	0	0	0	1	0	0	0	0	0	0	0	0	0	0	0	0	0	2	1	1	0	0	0
2010-05-19	6	4	0	0	0	0	0	0	2	1	0	0	0	0	1	0	0	0	0	0	4	0	0	3	1	0
2010-05-20	2	1	0	0	0	0	0	0	0	1	0	0	0	0	0	0	0	0	0	0	1	0	0	1	0	0
2010-05-21	2	2	0	0	0	0	0	1	0	1	0	0	0	0	0	0	0	0	0	0	2	0	0	2	0	0
2010-05-22	3	2	0	0	0	0	0	0	0	2	0	0	0	0	0	0	0	0	0	0	2	0	0	2	0	0
2010-05-23	2	2	0	0	0	0	1	0	1	0	0	0	0	0	0	0	0	0	0	0	2	0	1	1	0	0
2010-05-24	2	2	0	0	0	0	0	0	0	1	0	0	0	0	1	0	0	0	0	0	2	0	0	1	1	0
2010-05-25	3	1	0	0	0	1	0	0	0	0	0	0	0	0	0	0	0	0	0	0	1	0	1	0	0	0
																						0	0	0	0	0
																						0	0	0	0	0
2010-05-28	6	5	0	0	0	0	1	0	2	0	0	0	0	1	0	0	0	0	1	0	5	0	1	2	1	1
2010-05-29	3	3	0	0	0	0	0	0	1	1	0	0	0	1	0	0	0	0	0	0	3	0	0	2	1	0
2010-05-30	11	6	0	0	1	2	1	0	1	1	0	0	0	0	0	0	0	0	0	0	6	0	4	2	0	0
2010-05-31	6	5	0	0	0	0	0	2	3	0	0	0	0	0	0	0	0	0	0	0	5	0	0	5	0	0	0.0588235	0.254902	0.529412	0.117647	0.0392157	0.686275
2010-06-01	9	6	1	0	0	1	0	2	0	0	0	0	0	0	2	0	0	0	0	0	6	1	1	2	2	0
2010-06-02	8	4	0	0	0	1	0	0	1	1	0	0	0	1	0	0	0	0	0	0	4	0	1	2	1	0
2010-06-03	10	8	0	0	3	1	2	0	0	0	2	0	0	0	0	0	0	0	0	0	8	0	6	2	0	0
2010-06-04	12	9	0	0	0	0	0	1	4	1	0	0	0	1	1	0	0	1	0	0	9	0	0	6	2	1
2010-06-05	10	4	0	0	2	1	1	0	0	0	0	0	0	0	0	0	0	0	0	0	4	0	4	0	0	0
2010-06-06	10	7	3	0	0	0	0	0	4	0	0	0	0	0	0	0	0	0	0	0	7	3	0	4	0	0
2010-06-07	8	7	0	0	0	0	1	1	5	0	0	0	0	0	0	0	0	0	0	0	7	0	1	6	0	0
2010-06-08	14	12	0	0	0	0	0	0	7	1	0	0	0	2	1	0	0	0	0	1	12	0	0	8	3	1
2010-06-09	2	1	0	0	0	1	0	0	0	0	0	0	0	0	0	0	0	0	0	0	1	0	1	0	0	0
2010-06-10	1	0	0	0	0	0	0	0	0	0	0	0	0	0	0	0	0	0	0	0	0	0	0	0	0	0
2010-06-11	2	1	0	0	0	0	0	0	0	1	0	0	0	0	0	0	0	0	0	0	1	0	0	1	0	0
2010-06-12	22	13	0	0	0	0	0	0	5	5	1	0	0	1	1	0	0	0	0	0	13	0	0	11	2	0
2010-06-13	24	11	1	0	0	0	0	1	2	3	1	0	0	1	1	1	0	0	0	0	11	1	0	7	3	0
2010-06-14	24	15	0	0	0	1	2	0	4	5	1	0	0	0	2	0	0	0	0	0	15	0	3	10	2	0
2010-06-15	12	9	4	0	0	0	1	0	4	0	0	0	0	0	0	0	0	0	0	0	9	4	1	4	0	0
2010-06-16	22	14	0	0	1	1	0	2	8	1	0	0	0	1	0	0	0	0	0	0	14	0	2	11	1	0
2010-06-17	17	13	3	0	0	0	0	4	6	0	0	0	0	0	0	0	0	0	0	0	13	3	0	10	0	0
2010-06-18	13	6	0	0	0	1	0	0	5	0	0	0	0	0	0	0	0	0	0	0	6	0	1	5	0	0
2010-06-19	14	12	1	0	0	1	2	3	2	1	0	0	0	0	1	1	0	0	0	0	12	1	3	6	2	0
2010-06-20	3	1	0	0	0	0	0	0	0	1	0	0	0	0	0	0	0	0	0	0	1	0	0	1	0	0
2010-06-21	6	4	0	0	0	1	0	0	2	1	0	0	0	0	0	0	0	0	0	0	4	0	1	3	0	0
2010-06-22	11	7	0	0	0	0	0	0	4	1	0	0	0	0	2	0	0	0	0	0	7	0	0	5	2	0
2010-06-23	35	19	2	0	2	0	0	3	8	4	0	0	0	0	0	0	0	0	0	0	19	2	2	15	0	0
2010-06-24	26	19	0	0	0	0	0	5	6	1	1	0	0	2	1	0	0	0	1	2	19	0	0	13	3	3
2010-06-25	11	6	5	0	0	1	0	0	0	0	0	0	0	0	0	0	0	0	0	0	6	5	1	0	0	0
2010-06-26	5	4	0	0	0	0	4	0	0	0	0	0	0	0	0	0	0	0	0	0	4	0	4	0	0	0
2010-06-27	16	12	6	0	0	1	2	0	3	0	0	0	0	0	0	0	0	0	0	0	12	6	3	3	0	0
2010-06-28	20	11	0	0	0	0	0	0	8	0	0	0	0	1	1	1	0	0	0	0	11	0	0	8	3	0
2010-06-29	8	4	0	0	0	0	0	1	2	0	0	0	0	1	0	0	0	0	0	0	4	0	0	3	1	0
2010-06-30	3	0	0	0	0	0	0	0	0	0	0	0	0	0	0	0	0	0	0	0	0	0	0	0	0	0	0.108787	0.146444	0.610879	0.112971	0.0209205	0.74477
2010-07-01	4	2	0	0	0	2	0	0	0	0	0	0	0	0	0	0	0	0	0	0	2	0	2	0	0	0
2010-07-02	15	12	1	0	2	4	0	2	3	0	0	0	0	0	0	0	0	0	0	0	12	1	6	5	0	0
2010-07-03	17	11	0	0	0	1	0	0	8	2	0	0	0	0	0	0	0	0	0	0	11	0	1	10	0	0
2010-07-04	15	7	0	0	0	5	1	1	0	0	0	0	0	0	0	0	0	0	0	0	7	0	6	1	0	0
2010-07-05	22	19	0	0	0	1	0	4	9	2	0	0	0	2	0	0	0	0	1	0	19	0	1	15	2	1
2010-07-06	12	4	0	0	0	1	3	0	0	0	0	0	0	0	0	0	0	0	0	0	4	0	4	0	0	0
2010-07-07	5	5	4	0	0	0	0	0	0	0	1	0	0	0	0	0	0	0	0	0	5	4	0	1	0	0
2010-07-08	4	3	0	0	0	0	0	2	1	0	0	0	0	0	0	0	0	0	0	0	3	0	0	3	0	0
																						0	0	0	0	0
																						0	0	0	0	0
2010-07-11	11	7	0	0	0	2	0	1	4	0	0	0	0	0	0	0	0	0	0	0	7	0	2	5	0	0
2010-07-12	13	9	3	0	0	0	1	2	3	0	0	0	0	0	0	0	0	0	0	0	9	3	1	5	0	0
2010-07-13	24	12	0	0	0	0	0	0	6	1	1	0	0	2	1	1	0	0	0	0	12	0	0	8	4	0
2010-07-14	12	9	2	0	4	1	2	0	0	0	0	0	0	0	0	0	0	0	0	0	9	2	7	0	0	0
2010-07-15	16	11	1	0	0	1	2	3	4	0	0	0	0	0	0	0	0	0	0	0	11	1	3	7	0	0
2010-07-16	21	19	0	0	0	0	1	4	8	2	0	0	0	2	0	1	0	0	1	0	19	0	1	14	3	1
2010-07-17	22	8	0	0	0	0	0	0	6	1	0	0	0	1	0	0	0	0	0	0	8	0	0	7	1	0
2010-07-18	15	12	3	0	0	0	1	0	5	3	0	0	0	0	0	0	0	0	0	0	12	3	1	8	0	0
2010-07-19	31	19	0	0	0	0	0	1	12	5	0	0	0	1	0	0	0	0	0	0	19	0	0	18	1	0
2010-07-20	7	7	1	0	0	0	0	0	6	0	0	0	0	0	0	0	0	0	0	0	7	1	0	6	0	0
2010-07-21	9	6	0	0	0	0	0	1	5	0	0	0	0	0	0	0	0	0	0	0	6	0	0	6	0	0
2010-07-22	112	82	2	0	0	0	3	4	8	1	0	0	0	1	1	0	0	0	0	0	20	2	3	13	2	0
2010-07-23	5	4	0	0	0	0	0	0	0	4	0	0	0	0	0	0	0	0	0	0	4	0	0	4	0	0
2010-07-24	39	19	2	0	0	0	1	5	7	0	0	0	0	1	1	0	0	0	1	1	19	2	1	12	2	2
2010-07-25	0	0	0	0	0	0	0	0	0	0	0	0	0	0	0	0	0	0	0	0	0	0	0	0	0	0
2010-07-26	64	51	4	0	4	2	1	2	3	4	0	0	0	0	0	0	0	0	0	0	20	4	7	9	0	0
2010-07-27	9	6	2	0	4	0	0	0	0	0	0	0	0	0	0	0	0	0	0	0	6	2	4	0	0	0
2010-07-28	68	41	5	0	1	4	3	5	2	0	0	0	0	0	0	0	0	0	0	0	20	5	8	7	0	0
2010-07-29	81	46	9	0	3	0	0	4	1	2	0	0	0	0	1	0	0	0	0	0	20	9	3	7	1	0
2010-07-30	67	39	3	0	0	1	0	1	8	5	0	0	0	1	1	0	0	0	0	0	20	3	1	14	2	0
2010-07-31	114	54	0	0	4	2	3	0	4	3	1	0	0	0	1	0	0	0	0	2	20	0	9	8	1	2	0.126888	0.214502	0.583082	0.0574018	0.0181269	0.65861
2010-08-01	78	43	5	0	3	0	0	0	9	3	0	0	0	0	0	0	0	0	0	0	20	5	3	12	0	0
2010-08-02	130	81	3	0	5	1	0	4	5	1	0	0	0	1	0	0	0	0	0	0	20	3	6	10	1	0
2010-08-03	72	62	8	0	6	0	0	3	0	0	0	0	0	2	1	0	0	0	0	0	20	8	6	3	3	0
2010-08-04	45	28	5	0	8	0	1	0	2	2	0	0	1	0	1	0	0	0	0	0	20	5	9	4	2	0
2010-08-05	110	68	7	0	5	4	0	4	0	0	0	0	0	0	0	0	0	0	0	0	20	7	9	4	0	0
2010-08-06	75	31	6	0	1	2	3	3	5	0	0	0	0	0	0	0	0	0	0	0	20	6	6	8	0	0
2010-08-07	9	8	1	0	5	1	0	1	0	0	0	0	0	0	0	0	0	0	0	0	8	1	6	1	0	0
2010-08-08	17	12	6	0	0	0	0	5	1	0	0	0	0	0	0	0	0	0	0	0	12	6	0	6	0	0
2010-08-09	27	14	8	0	0	0	1	2	1	1	0	0	0	1	0	0	0	0	0	0	14	8	1	4	1	0
2010-08-10	48	33	13	0	7	0	0	0	0	0	0	0	0	0	0	0	0	0	0	0	20	13	7	0	0	0
2010-08-11	17	8	5	0	2	0	1	0	0	0	0	0	0	0	0	0	0	0	0	0	8	5	3	0	0	0
2010-08-12	21	14	6	0	4	1	0	2	1	0	0	0	0	0	0	0	0	0	0	0	14	6	5	3	0	0
2010-08-13	8	7	1	0	1	0	1	0	2	1	0	0	0	0	1	0	0	0	0	0	7	1	2	3	1	0
2010-08-14	8	6	5	0	0	0	0	0	1	0	0	0	0	0	0	0	0	0	0	0	6	5	0	1	0	0
2010-08-15	3	1	1	0	0	0	0	0	0	0	0	0	0	0	0	0	0	0	0	0	1	1	0	0	0	0
2010-08-16	1	1	0	0	0	0	0	0	1	0	0	0	0	0	0	0	0	0	0	0	1	0	0	1	0	0
2010-08-17	6	1	1	0	0	0	0	0	0	0	0	0	0	0	0	0	0	0	0	0	1	1	0	0	0	0
2010-08-18	1	1	0	0	1	0	0	0	0	0	0	0	0	0	0	0	0	0	0	0	1	0	1	0	0	0
2010-08-19	0	0	0	0	0	0	0	0	0	0	0	0	0	0	0	0	0	0	0	0	0	0	0	0	0	0
2010-08-20	0	0	0	0	0	0	0	0	0	0	0	0	0	0	0	0	0	0	0	0	0	0	0	0	0	0
2010-08-21	0	0	0	0	0	0	0	0	0	0	0	0	0	0	0	0	0	0	0	0	0	0	0	0	0	0
2010-08-22	0	0	0	0	0	0	0	0	0	0	0	0	0	0	0	0	0	0	0	0	0	0	0	0	0	0
2010-08-23	3	3	1	0	1	1	0	0	0	0	0	0	0	0	0	0	0	0	0	0	3	1	2	0	0	0
2010-08-24	0	0	0	0	0	0	0	0	0	0	0	0	0	0	0	0	0	0	0	0	0	0	0	0	0	0
2010-08-25	1	1	1	0	0	0	0	0	0	0	0	0	0	0	0	0	0	0	0	0	1	1	0	0	0	0
2010-08-26	0	0	0	0	0	0	0	0	0	0	0	0	0	0	0	0	0	0	0	0	0	0	0	0	0	0
2010-08-27	3	3	2	0	0	0	0	1	0	0	0	0	0	0	0	0	0	0	0	0	3	2	0	1	0	0
																						0	0	0	0	0
																						0	0	0	0	0
2010-08-30	1	0	0	0	0	0	0	0	0	0	0	0	0	0	0	0	0	0	0	0	0	0	0	0	0	0
2010-08-31	1	1	1	0	0	0	0	0	0	0	0	0	0	0	0	0	0	0	0	0	1	1	0	0	0	0	0.38914	0.298643	0.276018	0.0361991	0	0.312217
2010-09-01	6	5	3	0	1	0	1	0	0	0	0	0	0	0	0	0	0	0	0	0	5	3	2	0	0	0
2010-09-02	3	3	3	0	0	0	0	0	0	0	0	0	0	0	0	0	0	0	0	0	3	3	0	0	0	0
2010-09-03	3	3	2	0	0	0	0	1	0	0	0	0	0	0	0	0	0	0	0	0	3	2	0	1	0	0
2010-09-04	9	7	2	0	3	1	0	1	0	0	0	0	0	0	0	0	0	0	0	0	7	2	4	1	0	0
2010-09-05	0	0	0	0	0	0	0	0	0	0	0	0	0	0	0	0	0	0	0	0	0	0	0	0	0	0
2010-09-06	6	4	2	0	1	1	0	0	0	0	0	0	0	0	0	0	0	0	0	0	4	2	2	0	0	0
2010-09-07	2	2	2	0	0	0	0	0	0	0	0	0	0	0	0	0	0	0	0	0	2	2	0	0	0	0
2010-09-08	8	4	1	0	0	1	0	2	0	0	0	0	0	0	0	0	0	0	0	0	4	1	1	2	0	0
2010-09-09	0	0	0	0	0	0	0	0	0	0	0	0	0	0	0	0	0	0	0	0	0	0	0	0	0	0
2010-09-10	6	5	0	0	1	0	0	1	2	0	0	0	0	1	0	0	0	0	0	0	5	0	1	3	1	0
2010-09-11	2	1	1	0	0	0	0	0	0	0	0	0	0	0	0	0	0	0	0	0	1	1	0	0	0	0
2010-09-12	0	0	0	0	0	0	0	0	0	0	0	0	0	0	0	0	0	0	0	0	0	0	0	0	0	0
2010-09-13	6	4	3	0	1	0	0	0	0	0	0	0	0	0	0	0	0	0	0	0	4	3	1	0	0	0
2010-09-14	9	6	2	0	0	0	0	2	1	1	0	0	0	0	0	0	0	0	0	0	6	2	0	4	0	0
2010-09-15	0	0	0	0	0	0	0	0	0	0	0	0	0	0	0	0	0	0	0	0	0	0	0	0	0	0
2010-09-16	5	4	4	0	0	0	0	0	0	0	0	0	0	0	0	0	0	0	0	0	4	4	0	0	0	0
2010-09-17	4	2	0	0	1	1	0	0	0	0	0	0	0	0	0	0	0	0	0	0	2	0	2	0	0	0
2010-09-18	0	0	0	0	0	0	0	0	0	0	0	0	0	0	0	0	0	0	0	0	0	0	0	0	0	0
2010-09-19	0	0	0	0	0	0	0	0	0	0	0	0	0	0	0	0	0	0	0	0	0	0	0	0	0	0
2010-09-20	8	7	5	0	2	0	0	0	0	0	0	0	0	0	0	0	0	0	0	0	7	5	2	0	0	0
2010-09-21	1	0	0	0	0	0	0	0	0	0	0	0	0	0	0	0	0	0	0	0	0	0	0	0	0	0
2010-09-22	1	1	1	0	0	0	0	0	0	0	0	0	0	0	0	0	0	0	0	0	1	1	0	0	0	0
																						0	0	0	0	0
																						0	0	0	0	0
																						0	0	0	0	0
2010-09-26	0	0	0	0	0	0	0	0	0	0	0	0	0	0	0	0	0	0	0	0	0	0	0	0	0	0
2010-09-27	0	0	0	0	0	0	0	0	0	0	0	0	0	0	0	0	0	0	0	0	0	0	0	0	0	0
2010-09-28	0	0	0	0	0	0	0	0	0	0	0	0	0	0	0	0	0	0	0	0	0	0	0	0	0	0
2010-09-29	0	0	0	0	0	0	0	0	0	0	0	0	0	0	0	0	0	0	0	0	0	0	0	0	0	0
2010-09-30	0	0	0	0	0	0	0	0	0	0	0	0	0	0	0	0	0	0	0	0	0	0	0	0	0	0	0.534483	0.258621	0.189655	0.0172414	0	0.206897
2014	Sum	♀	♀10	♀11	♀20	♀21	♀22	♀30	♀31	♀32	♀33	♀40	♀41	♀42	♀43	♀44	♀51	♀52	♀53	♀54	Daily total number of ovarian development level	Daily total number of level 1	Daily total number of level 2	Daily total number of level 3	Daily total number of level 4	Daily total number of level 5	Proportion of level 1 in each month	Proportion of level 2 in each month	Proportion of level 3 in each month	Proportion of level 4 in each month	Proportion of level 5 in each month	Proportion of level 3-5 in each month
2014-05-01	11	3	0	0	0	0	0	0	3	0	0	0	0	0	0	0	0	0	0	0	3	0	0	3	0	0
2014-05-02	2	2	0	0	0	0	0	1	1	0	0	0	0	0	0	0	0	0	0	0	2	0	0	2	0	0
2014-05-03	0	0	0	0	0	0	0	0	0	0	0	0	0	0	0	0	0	0	0	0	0	0	0	0	0	0
2014-05-04	3	2	0	0	1	0	0	0	0	1	0	0	0	0	0	0	0	0	0	0	2	0	1	1	0	0
2014-05-06	4	3	1	0	0	0	0	0	1	0	1	0	0	0	0	0	0	0	0	0	3	1	0	2	0	0
2014-05-07	0	0	0	0	0	0	0	0	0	0	0	0	0	0	0	0	0	0	0	0	0	0	0	0	0	0
2014-05-08	1	0	0	0	0	0	0	0	0	0	0	0	0	0	0	0	0	0	0	0	0	0	0	0	0	0
2014-05-09	0	0	0	0	0	0	0	0	0	0	0	0	0	0	0	0	0	0	0	0	0	0	0	0	0	0
2014-05-10	1	1	0	0	0	0	0	0	0	0	0	0	0	0	1	0	0	0	0	0	1	0	0	0	1	0
2014-05-12	0	0	0	0	0	0	0	0	0	0	0	0	0	0	0	0	0	0	0	0	0	0	0	0	0	0
2014-05-13	0	0	0	0	0	0	0	0	0	0	0	0	0	0	0	0	0	0	0	0	0	0	0	0	0	0
2014-05-14	0	0	0	0	0	0	0	0	0	0	0	0	0	0	0	0	0	0	0	0	0	0	0	0	0	0
2014-05-15	2	1	0	0	0	0	0	0	1	0	0	0	0	0	0	0	0	0	0	0	1	0	0	1	0	0
2014-05-16	2	1	0	0	0	0	0	0	0	1	0	0	0	0	0	0	0	0	0	0	1	0	0	1	0	0
2014-05-17	3	1	1	0	0	0	0	0	0	0	0	0	0	0	0	0	0	0	0	0	1	1	0	0	0	0
2014-05-18	12	11	4	0	0	0	0	2	4	0	1	0	0	0	0	0	0	0	0	0	11	4	0	7	0	0
2014-05-19	1	1	0	0	0	0	0	0	1	0	0	0	0	0	0	0	0	0	0	0	1	0	0	1	0	0
2014-05-20	14	12	0	0	3	0	0	3	1	4	0	0	0	1	0	0	0	0	0	0	12	0	3	8	1	0
2014-05-21	20	15	3	0	2	1	0	0	4	2	1	0	0	1	1	0	0	0	0	0	15	3	3	7	2	0
2014-05-22	18	14	2	0	1	2	0	4	3	1	0	0	0	1	0	0	0	0	0	0	14	2	3	8	1	0
2014-05-23	12	7	0	0	0	0	0	0	4	2	0	0	0	0	1	0	0	0	0	0	7	0	0	6	1	0
2014-05-24	16	12	2	0	0	0	0	4	5	1	0	0	0	0	0	0	0	0	0	0	12	2	0	10	0	0
2014-05-25	0	0	0	0	0	0	0	0	0	0	0	0	0	0	0	0	0	0	0	0	0	0	0	0	0	0
2014-05-26	1	1	0	0	0	0	0	0	0	1	0	0	0	0	0	0	0	0	0	0	1	0	0	1	0	0
2014-05-27	7	6	3	0	0	0	0	1	1	1	0	0	0	0	0	0	0	0	0	0	6	3	0	3	0	0
2014-05-28	2	2	2	0	0	0	0	0	0	0	0	0	0	0	0	0	0	0	0	0	2	2	0	0	0	0
2014-05-29	7	5	0	0	1	0	0	1	3	0	0	0	0	0	0	0	0	0	0	0	5	0	1	4	0	0
2014-05-30	6	3	0	0	0	1	0	1	0	1	0	0	0	0	0	0	0	0	0	0	3	0	1	2	0	0
2014-05-31	26	17	3	0	2	0	0	4	6	1	0	0	0	1	0	0	0	0	0	0	17	3	2	11	1	0	0.175	0.116667	0.65	0.0583333	0	0.708333
2014-06-01	0	0	0	0	0	0	0	0	0	0	0	0	0	0	0	0	0	0	0	0	0	0	0	0	0	0
2014-06-02	13	8	0	0	0	0	0	2	4	1	0	0	1	0	0	0	0	0	0	0	8	0	0	7	1	0
2014-06-03	8	8	0	0	1	0	0	2	5	0	0	0	0	0	0	0	0	0	0	0	8	0	1	7	0	0
2014-06-04	6	4	4	0	0	0	0	0	0	0	0	0	0	0	0	0	0	0	0	0	4	4	0	0	0	0
2014-06-05	1	1	0	0	0	0	0	0	1	0	0	0	0	0	0	0	0	0	0	0	1	0	0	1	0	0
2014-06-06	5	5	1	0	0	0	0	3	1	0	0	0	0	0	0	0	0	0	0	0	5	1	0	4	0	0
2014-06-07	0	0	0	0	0	0	0	0	0	0	0	0	0	0	0	0	0	0	0	0	0	0	0	0	0	0
2014-06-08	5	4	2	0	1	0	0	0	0	1	0	0	0	0	0	0	0	0	0	0	4	2	1	1	0	0
2014-06-09	4	3	0	0	0	0	0	1	2	0	0	0	0	0	0	0	0	0	0	0	3	0	0	3	0	0
2014-06-10	4	2	0	0	0	0	0	0	1	1	0	0	0	0	0	0	0	0	0	0	2	0	0	2	0	0
2014-06-11	0	0	0	0	0	0	0	0	0	0	0	0	0	0	0	0	0	0	0	0	0	0	0	0	0	0
2014-06-12	0	0	0	0	0	0	0	0	0	0	0	0	0	0	0	0	0	0	0	0	0	0	0	0	0	0
2014-06-13	0	0	0	0	0	0	0	0	0	0	0	0	0	0	0	0	0	0	0	0	0	0	0	0	0	0
2014-06-14	0	0	0	0	0	0	0	0	0	0	0	0	0	0	0	0	0	0	0	0	0	0	0	0	0	0
2014-06-15	10	7	1	0	1	1	0	2	1	1	0	0	0	0	0	0	0	0	0	0	7	1	2	4	0	0
2014-06-16	20	19	4	0	3	0	0	5	5	0	0	0	0	1	1	0	0	0	0	0	19	4	3	10	2	0
2014-06-17	2	2	0	0	0	0	0	1	1	0	0	0	0	0	0	0	0	0	0	0	2	0	0	2	0	0
2014-06-18	7	6	0	0	0	0	0	2	4	0	0	0	0	0	0	0	0	0	0	0	6	0	0	6	0	0
2014-06-19	15	10	0	0	0	1	0	7	1	0	0	0	1	0	0	0	0	0	0	0	10	0	1	8	1	0
2014-06-20	8	6	2	0	0	0	0	2	1	1	0	0	0	0	0	0	0	0	0	0	6	2	0	4	0	0
2014-06-21	12	12	3	0	2	0	0	4	1	2	0	0	0	0	0	0	0	0	0	0	12	3	2	7	0	0
2014-06-22	5	3	0	0	0	0	0	1	1	0	0	0	1	0	0	0	0	0	0	0	3	0	0	2	1	0
2014-06-23	6	5	2	0	0	0	0	2	0	1	0	0	0	0	0	0	0	0	0	0	5	2	0	3	0	0
2014-06-24	8	6	1	0	2	0	0	3	0	0	0	0	0	0	0	0	0	0	0	0	6	1	2	3	0	0
2014-06-25	4	3	0	0	0	0	0	2	1	0	0	0	0	0	0	0	0	0	0	0	3	0	0	3	0	0
2014-06-26	3	3	0	0	0	0	0	0	1	0	0	0	1	1	0	0	0	0	0	0	3	0	0	1	2	0
2014-06-27	4	2	1	0	1	0	0	0	0	0	0	0	0	0	0	0	0	0	0	0	2	1	1	0	0	0
2014-06-28	10	6	2	0	0	0	0	1	2	1	0	0	0	0	0	0	0	0	0	0	6	2	0	4	0	0
2014-06-29	15	10	3	0	3	0	0	0	4	0	0	0	0	0	0	0	0	0	0	0	10	3	3	4	0	0	0.192593	0.118519	0.637037	0.0518519	0	0.688889
2014-07-01	18	14	2	0	4	0	0	1	4	1	0	0	1	1	0	0	0	0	0	0	14	2	4	6	2	0
2014-07-02	4	2	0	0	0	0	0	1	1	0	0	0	0	0	0	0	0	0	0	0	2	0	0	2	0	0
2014-07-03	2	1	1	0	0	0	0	0	0	0	0	0	0	0	0	0	0	0	0	0	1	1	0	0	0	0
2014-07-04	9	3	2	0	1	0	0	0	0	0	0	0	0	0	0	0	0	0	0	0	3	2	1	0	0	0
2014-07-05	0	0	0	0	0	0	0	0	0	0	0	0	0	0	0	0	0	0	0	0	0	0	0	0	0	0
2014-07-06	4	0	0	0	0	0	0	0	0	0	0	0	0	0	0	0	0	0	0	0	0	0	0	0	0	0
2014-07-07	0	0	0	0	0	0	0	0	0	0	0	0	0	0	0	0	0	0	0	0	0	0	0	0	0	0
2014-07-08	2	2	0	0	0	0	0	1	1	0	0	0	0	0	0	0	0	0	0	0	2	0	0	2	0	0
2014-07-09	1	0	0	0	0	0	0	0	0	0	0	0	0	0	0	0	0	0	0	0	0	0	0	0	0	0
2014-07-10	0	0	0	0	0	0	0	0	0	0	0	0	0	0	0	0	0	0	0	0	0	0	0	0	0	0
2014-07-11	1	0	0	0	0	0	0	0	0	0	0	0	0	0	0	0	0	0	0	0	0	0	0	0	0	0
2014-07-12	1	0	0	0	0	0	0	0	0	0	0	0	0	0	0	0	0	0	0	0	0	0	0	0	0	0
2014-07-13	0	0	0	0	0	0	0	0	0	0	0	0	0	0	0	0	0	0	0	0	0	0	0	0	0	0
2014-07-14	2	1	0	0	0	0	0	1	0	0	0	0	0	0	0	0	0	0	0	0	1	0	0	1	0	0
2014-07-15	4	1	1	0	0	0	0	0	0	0	0	0	0	0	0	0	0	0	0	0	1	1	0	0	0	0
2014-07-16	13	4	0	0	0	0	0	3	0	1	0	0	0	0	0	0	0	0	0	0	4	0	0	4	0	0
2014-07-17	8	5	2	0	3	0	0	0	0	0	0	0	0	0	0	0	0	0	0	0	5	2	3	0	0	0
2014-07-18	7	1	0	0	0	0	0	0	1	0	0	0	0	0	0	0	0	0	0	0	1	0	0	1	0	0
2014-07-19	10	5	1	0	0	0	0	3	0	1	0	0	0	0	0	0	0	0	0	0	5	1	0	4	0	0
2014-07-20	6	2	0	0	0	0	0	1	0	0	0	0	0	1	0	0	0	0	0	0	2	0	0	1	1	0
2014-07-21	0	0	0	0	0	0	0	0	0	0	0	0	0	0	0	0	0	0	0	0	0	0	0	0	0	0
2014-07-22	8	2	0	0	0	0	0	0	1	0	1	0	0	0	0	0	0	0	0	0	2	0	0	2	0	0
2014-07-23	11	5	1	0	0	1	0	3	0	0	0	0	0	0	0	0	0	0	0	0	5	1	1	3	0	0
2014-07-24	0	0	0	0	0	0	0	0	0	0	0	0	0	0	0	0	0	0	0	0	0	0	0	0	0	0
2014-07-25	0	0	0	0	0	0	0	0	0	0	0	0	0	0	0	0	0	0	0	0	0	0	0	0	0	0
2014-07-26	3	1	0	0	0	0	0	0	1	0	0	0	0	0	0	0	0	0	0	0	1	0	0	1	0	0
2014-07-27	6	3	0	0	0	0	0	1	2	0	0	0	0	0	0	0	0	0	0	0	3	0	0	3	0	0
2014-07-28	0	0	0	0	0	0	0	0	0	0	0	0	0	0	0	0	0	0	0	0	0	0	0	0	0	0
2014-07-29	2	0	0	0	0	0	0	0	0	0	0	0	0	0	0	0	0	0	0	0	0	0	0	0	0	0
2014-07-30	2	0	0	0	0	0	0	0	0	0	0	0	0	0	0	0	0	0	0	0	0	0	0	0	0	0
2014-07-31	3	2	1	0	0	0	0	1	0	0	0	0	0	0	0	0	0	0	0	0	2	1	0	1	0	0	0.203704	0.166667	0.574074	0.0555556	0	0.62963
2014-08-01	2	1	0	0	1	0	0	0	0	0	0	0	0	0	0	0	0	0	0	0	1	0	1	0	0	0
2014-08-02	0	0	0	0	0	0	0	0	0	0	0	0	0	0	0	0	0	0	0	0	0	0	0	0	0	0
2014-08-03	4	2	1	0	1	0	0	0	0	0	0	0	0	0	0	0	0	0	0	0	2	1	1	0	0	0
2014-08-04	0	0	0	0	0	0	0	0	0	0	0	0	0	0	0	0	0	0	0	0	0	0	0	0	0	0
2014-08-05	0	0	0	0	0	0	0	0	0	0	0	0	0	0	0	0	0	0	0	0	0	0	0	0	0	0
2014-08-06	2	2	0	0	0	0	0	1	0	0	0	0	1	0	0	0	0	0	0	0	2	0	0	1	1	0
2014-08-07	0	0	0	0	0	0	0	0	0	0	0	0	0	0	0	0	0	0	0	0	0	0	0	0	0	0
2014-08-08	3	2	2	0	0	0	0	0	0	0	0	0	0	0	0	0	0	0	0	0	2	2	0	0	0	0
2014-08-09	0	0	0	0	0	0	0	0	0	0	0	0	0	0	0	0	0	0	0	0	0	0	0	0	0	0
2014-08-10	2	1	1	0	0	0	0	0	0	0	0	0	0	0	0	0	0	0	0	0	1	1	0	0	0	0
2014-08-12	0	0	0	0	0	0	0	0	0	0	0	0	0	0	0	0	0	0	0	0	0	0	0	0	0	0
2014-08-13	6	5	2	0	2	0	0	1	0	0	0	0	0	0	0	0	0	0	0	0	5	2	2	1	0	0
2014-08-14	0	0	0	0	0	0	0	0	0	0	0	0	0	0	0	0	0	0	0	0	0	0	0	0	0	0
2014-08-15	12	8	3	0	4	0	0	1	0	0	0	0	0	0	0	0	0	0	0	0	8	3	4	1	0	0
2014-08-16	2	2	1	0	1	0	0	0	0	0	0	0	0	0	0	0	0	0	0	0	2	1	1	0	0	0
2014-08-17	0	0	0	0	0	0	0	0	0	0	0	0	0	0	0	0	0	0	0	0	0	0	0	0	0	0
2014-08-18	4	3	2	0	1	0	0	0	0	0	0	0	0	0	0	0	0	0	0	0	3	2	1	0	0	0
2014-08-19	8	6	1	0	0	0	0	4	0	1	0	0	0	0	0	0	0	0	0	0	6	1	0	5	0	0
2014-08-20	7	6	3	0	2	0	0	1	0	0	0	0	0	0	0	0	0	0	0	0	6	3	2	1	0	0
2014-08-21	4	4	2	0	2	0	0	0	0	0	0	0	0	0	0	0	0	0	0	0	4	2	2	0	0	0
2014-08-22	3	3	1	0	1	0	0	0	1	0	0	0	0	0	0	0	0	0	0	0	3	1	1	1	0	0
2014-08-23	6	4	4	0	0	0	0	0	0	0	0	0	0	0	0	0	0	0	0	0	4	4	0	0	0	0
2014-08-24	8	4	2	0	1	0	0	0	1	0	0	0	0	0	0	0	0	0	0	0	4	2	1	1	0	0
2014-08-25	6	3	1	0	2	0	0	0	0	0	0	0	0	0	0	0	0	0	0	0	3	1	2	0	0	0
2014-08-26	0	0	0	0	0	0	0	0	0	0	0	0	0	0	0	0	0	0	0	0	0	0	0	0	0	0
2014-08-27	12	6	4	0	1	0	0	0	0	1	0	0	0	0	0	0	0	0	0	0	6	4	1	1	0	0
2014-08-28	5	5	4	0	1	0	0	0	0	0	0	0	0	0	0	0	0	0	0	0	5	4	1	0	0	0
2014-08-29	9	7	4	0	0	1	0	1	0	1	0	0	0	0	0	0	0	0	0	0	7	4	1	2	0	0
2014-08-30	3	3	3	0	0	0	0	0	0	0	0	0	0	0	0	0	0	0	0	0	3	3	0	0	0	0
																											0.532468	0.272727	0.181818	0.012987	0	0.194805
2014-09-02	0	0	0	0	0	0	0	0	0	0	0	0	0	0	0	0	0	0	0	0	0	0	0	0	0	0
2014-09-03	18	12	5	0	4	0	0	1	1	0	0	0	0	1	0	0	0	0	0	0	12	5	4	2	1	0
2014-09-04	4	3	2	0	1	0	0	0	0	0	0	0	0	0	0	0	0	0	0	0	3	2	1	0	0	0
2014-09-05	7	6	4	0	1	0	0	1	0	0	0	0	0	0	0	0	0	0	0	0	6	4	1	1	0	0
2014-09-06	0	0	0	0	0	0	0	0	0	0	0	0	0	0	0	0	0	0	0	0	0	0	0	0	0	0
2014-09-07	10	7	3	0	2	0	0	1	1	0	0	0	0	0	0	0	0	0	0	0	7	3	2	2	0	0
2014-09-08	0	0	0	0	0	0	0	0	0	0	0	0	0	0	0	0	0	0	0	0	0	0	0	0	0	0
2014-09-09	5	2	0	0	2	0	0	0	0	0	0	0	0	0	0	0	0	0	0	0	2	0	2	0	0	0
2014-09-10	18	12	4	0	7	0	0	0	1	0	0	0	0	0	0	0	0	0	0	0	12	4	7	1	0	0
2014-09-11	3	1	1	0	0	0	0	0	0	0	0	0	0	0	0	0	0	0	0	0	1	1	0	0	0	0
2014-09-12	0	0	0	0	0	0	0	0	0	0	0	0	0	0	0	0	0	0	0	0	0	0	0	0	0	0
2014-09-13	0	0	0	0	0	0	0	0	0	0	0	0	0	0	0	0	0	0	0	0	0	0	0	0	0	0
2014-09-14	4	2	1	0	1	0	0	0	0	0	0	0	0	0	0	0	0	0	0	0	2	1	1	0	0	0
2014-09-15	2	2	2	0	0	0	0	0	0	0	0	0	0	0	0	0	0	0	0	0	2	2	0	0	0	0
2014-09-16	6	5	1	0	3	0	0	0	1	0	0	0	0	0	0	0	0	0	0	0	5	1	3	1	0	0
2014-09-17	8	4	4	0	0	0	0	0	0	0	0	0	0	0	0	0	0	0	0	0	4	4	0	0	0	0
2014-09-18	0	0	0	0	0	0	0	0	0	0	0	0	0	0	0	0	0	0	0	0	0	0	0	0	0	0
2014-09-19	5	5	3	0	1	0	0	0	0	0	0	0	0	1	0	0	0	0	0	0	5	3	1	0	1	0
2014-09-20	1	1	1	0	0	0	0	0	0	0	0	0	0	0	0	0	0	0	0	0	1	1	0	0	0	0
2014-09-21	5	3	2	0	1	0	0	0	0	0	0	0	0	0	0	0	0	0	0	0	3	2	1	0	0	0
2014-09-22	3	0	0	0	0	0	0	0	0	0	0	0	0	0	0	0	0	0	0	0	0	0	0	0	0	0
2014-09-23	0	0	0	0	0	0	0	0	0	0	0	0	0	0	0	0	0	0	0	0	0	0	0	0	0	0
2014-09-24	0	0	0	0	0	0	0	0	0	0	0	0	0	0	0	0	0	0	0	0	0	0	0	0	0	0
2014-09-27	3	3	1	0	1	0	0	0	1	0	0	0	0	0	0	0	0	0	0	0	3	1	1	1	0	0
2014-09-28	0	0	0	0	0	0	0	0	0	0	0	0	0	0	0	0	0	0	0	0	0	0	0	0	0	0
2014-09-29	6	2	2	0	0	0	0	0	0	0	0	0	0	0	0	0	0	0	0	0	2	2	0	0	0	0
2014-09-30	0	0	0	0	0	0	0	0	0	0	0	0	0	0	0	0	0	0	0	0	0	0	0	0	0	0	0.514286	0.342857	0.114286	0.0285714	0	0.142857
[truncated: 4 more columns]
